# Supplementary material for: Impacts of nucleotide fixation during soybean domestication and improvement
Source: BMC Plant Biol. 2015 Mar 8;15:81. doi: 10.1186/s12870-015-0463-z (PMC4358728; doi:10.1186/s12870-015-0463-z)
Supplement: Additional file 1: Table S1. — Summary of sequencing soybean accessions collected from publications. Table S2. Meta-analysis of the published QTLs responsible for agriculturally important traits and selective genes with nucleotide fixation during early domestication. Table S3. Meta-analysis of the published QTLs responsible for agriculturally important traits and selective genes with nucleotide fixation during modern improvement. Table S4. Functional analysis of the selective genes with nucleotide fixation during early domestication. Table S5. Functional analysis of the selective genes with nucleotide fixation during modern improvement. Table S6. Functional analysis of the selective genes with nucleotide fixation based on agriGO. [file 12870_2015_463_MOESM1_ESM.xlsx]

## Sheet: Supplemental Table S1
Supplementary Table S1. Summary of sequencing soybean accessions collected from publications.
Name in papers	New Name	Category	Geographic origin	Sequencing data (Gb)	Reference
cul01	A01	Elite	Korea	28.6	4
cul02	A02	Elite	Korea	28	4
cul03	A03	Elite	Korea	21.6	4
cul04	A04	Elite	Korea	17	4
cul05	A05	Landrace	Korea	18.7	4
cul06	A06	Landrace	Korea	18	4			Cultivated=Landrace+Wild
cul07	A07	Landrace	Korea	20.9	4
cul08	A08	Landrace	Korea	16.2	4			24 Elites	18+1+5
cul09	A09	Elite	Korea	19.8	4			15 Landraces	8+3+4
cul10	A10	Elite	Korea	18.8	4			31 Wilds	14+17
E1	E1	Elite	China,fujian	2.75	3
E2	E2	Elite	China,helongjiang	5.06	3			delete C12, C16 in selection analysis
E3	E3	Elite	China,helongjiang	4.96	3
E4	E4	Elite	China,Peking	2.98	3
E5	E5	Elite	China,Henan	5.04	3
E6	E6	Elite	China,Peking	5.24	3
E7	E7	Elite	China,Henan	2.93	3
E8	E8	Elite	China,Hebei	2.48	3
E9	E9	Elite	China,Hebei	3.33	3
C01	C01	Elite	China,Shandong	5.65	1
C02	C02	Elite	China,Liaoning	5.96	1
C08	C08	Elite	USA	9.39	1
C12	C12	Elite	China,Shanxi	5.91	1
C14	C14	Elite	Brazil	6.32	1
C16	C16	Mutation	China,Taiwan	6.43	1
C17	C17	Landrace	China,Sichuan	5.83	1
C19	C19	Elite	China,Jilin	6.29	1
C24	C24	Elite	China,Jiangxi	6.34	1
C27	C27	Elite	China,Hebei	6.76	1
C30	C30	Elite	China,Henan	5.88	1
C33	C33	Elite	China,Heilongjiang	5.95	1
C34	C34	Landrace	China,Guangxi	6.31	1
C35	C35	Landrace	China,guangdong	5.81	1
W01	W01	wild	China,Peking	6.8	1
W02	W02	wild	China,liaoning	6.42	1
W03	W03	wild	China,Inner Mongolia	6.01	1
W04	W04	wild	China,Henan	4.35	1
W05	W05	wild	China,Henan	9.44	1
W06	W06	wild	China,Heilongjiang	2.03	1
W07	W07	wild	China,Liaoning	6.16	1
W08	W08	wild	China,Heilongjiang	5.75	1
W09	W09	wild	China,Liaoning	2.59	1
W10	W10	wild	China,Heilongjiang	5.52	1
W11	W11	wild	China,ShanXi	5.58	1
W12	W12	wild	China,Anhui	9.09	1
W13	W13	wild	China,Inner Mongolia	9.13	1
W14	W14	wild	China,Inner Mongolia	3.27	1
W15	W15	wild	China,Henan	5.79	1
W16	W16	wild	China,Heilongjiang	4.77	1
W17	W17	wild	China,Liaoning	2.9	3
L1	L01	Landrace	China,Sichuan	3.18	3
L2	L02	Landrace	China,Guangdong	2.91	3
L3	L03	Landrace	China, Hunan	2.91	3
L4	L04	Landrace	China, Shanxi	2.83	3
L5	L05	Landrace	China, Henan	2.89	3
L6	L06	Landrace	China, Jiangsu	5.42	3
L7	L07	Landrace	China, Hebei	3.14	3
L8	L08	Landrace	China, Shaanxi	3.29	3
W1	W1	wild	China, Henan	2.88	3
W2	W2	wild	China, Heilongjiang	2.58	3
W3	W3	wild	China, Jiangsu	5.71	3
W4	W4	wild	China, Shanxi	2.46	3
W5	W5	wild	China, Guizhou	4.1	3
W6	W6	wild	China, Zhejiang	2.72	3
W7	W7	wild	China, Jiangxi	2.55	3
W8	W8	wild	China, Hebei	4.16	3
wild01	B01	wild	Korea	18.9	4
wild02	B02	wild	Korea	21.3	4
wild03	B03	wild	Korea	18.7	4
wild04	B04	wild	Korea	20.1	4
wild05	B05	wild	Korea	18.2	4
wild06	B06	wild	Korea	39.8	2
Reference
1. Lam, H.-M. et al. Resequencing of 31 wild and cultivated soybean genomes identifies patterns of genetic diversity and selection. Nat. Genet. 42, 1053–1059 (2010).
2. Kim, M. Y. et al. Whole-genome sequencing and intensive analysis of the undomesticated soybean (Glycine soja Sieb. and Zucc.) genome. Proc. Natl. Acad. Sci. U.S.A. 107, 22032–22037 (2010).
3. Li, Y.-H. et al. Molecular footprints of domestication and improvement in soybean revealed by whole genome re-sequencing. BMC Genomics 14, 579 (2013).	Li, Y.-H. et al. Molecular footprints of domestication and improvement in soybean revealed by whole genome re-sequencing. BMC Genomics 14, 579 (2013).
4. Chung, W. H. et al. Population Structure and Domestication Revealed by High-Depth Resequencing of Korean Cultivated and Wild Soybean Genomes. DNA Res. 21, 153–167 (2014).	Chung, W. H. et al. Population Structure and Domestication Revealed by High-Depth Resequencing of Korean Cultivated and Wild Soybean Genomes. DNA Res. 21, 153–167 (2014).

## Sheet: Supplemental Table S2
Supplemental Table S2. Meta-analysis of the published QTLs responsible for agriculturally important traits and selective genes with nucleotide fixation during early domestication.
Trait	Markers	Chr	Region		Cross*	Gene number	Gene number with Non-synonymous sites	Transcripts with non-synonymous sites
Flower color	AW781285-Sat_305	Gm01	49822218	51492319	CxW	10	2	Glyma01g39250.1;Glyma01g39250.2;Glyma01g39313.1;
	Sat_414-Satt129	Gm01	51449361	54257719	CxW	36	15	Glyma01g39610.1;Glyma01g39640.1;Glyma01g39740.2;Glyma01g40460.1;Glyma01g40580.2;Glyma01g40590.1;Glyma01g40600.2;Glyma01g40600.3;Glyma01g40630.1;Glyma01g40640.1;Glyma01g40661.1;Glyma01g41660.1;Glyma01g41700.1;Glyma01g41721.3;Glyma01g41721.2;Glyma01g41721.1;Glyma01g41800.2;Glyma01g41930.1;
flower number	Satt197-Satt251	Gm11	8879480	6896583	LxC	15	6	Glyma11g10471.1;Glyma11g12130.1;Glyma11g12140.4;Glyma11g12140.5;Glyma11g12140.6;Glyma11g12140.7;Glyma11g12150.2;Glyma11g12160.1;Glyma11g12186.1;
	Sat_124-Satt598	Gm15	11099721	13638366	LxC	13	5	Glyma15g14896.1;Glyma15g15010.1;Glyma15g15400.2;Glyma15g15410.2;Glyma15g15580.2;
	Satt166-Dt1	Gm19	42415497	44979743	LxC	3	3	Glyma19g35880.1;Glyma19g35890.1;Glyma19g35900.1;Glyma19g35900.2;
Hardness	Satt703-Satt202	Gm02	45655521	47820517	LxC	30	10	Glyma02g41160.2;Glyma02g41240.3;Glyma02g41240.2;Glyma02g41270.1;Glyma02g41540.1;Glyma02g41560.2;Glyma02g41570.3;Glyma02g41570.4;Glyma02g41581.1;Glyma02g41650.1;Glyma02g41680.1;Glyma02g41710.2;
	Satt489-Satt100	Gm06	23874342	30668416	LxC	1	0
Maturity time	Satt277-Satt557	Gm06	17173887	20018845	CxC	1	1	Glyma06g22745.5;Glyma06g22745.4;Glyma06g22745.3;Glyma06g22745.2;Glyma06g22745.1;
	Satt153-Sat_307	Gm10	45959176	46827404	CxC	1	0
No. of branches	Satt399-Satt294	Gm04	33321141	40154583	CxC	1	0
Oil	Satt184-Satt179	Gm01	1477627	38841716	CxC	13	6	Glyma01g02890.1;Glyma01g02900.2;Glyma01g02900.1;Glyma01g02941.1;Glyma01g22480.1;Glyma01g22501.1;Glyma01g22554.1;
	Sat_153-Satt281	Gm06	6524074	10231878	CxC	32	13	Glyma06g09890.2;Glyma06g09923.1;Glyma06g10075.1;Glyma06g10151.2;Glyma06g10151.1;Glyma06g11171.1;Glyma06g11171.2;Glyma06g11171.3;Glyma06g11171.4;Glyma06g11220.3;Glyma06g11220.2;Glyma06g11240.3;Glyma06g11240.2;Glyma06g12310.2;Glyma06g12310.1;Glyma06g12320.2;Glyma06g12330.1;Glyma06g12750.2;Glyma06g12790.2;Glyma06g12820.1;
	Satt187-Sat_129	Gm08	9199863	14730465	CxC	2	2	Glyma08g18730.2;Glyma08g18740.2;Glyma08g18740.3;
	Satt442-Sat_401	Gm12	6361559	14790251	CxC	25	14	Glyma12g09000.1;Glyma12g09900.2;Glyma12g09910.1;Glyma12g09960.1;Glyma12g11700.1;Glyma12g11721.1;Glyma12g11810.2;Glyma12g14080.1;Glyma12g14120.2;Glyma12g14130.1;Glyma12g14173.1;Glyma12g14190.1;Glyma12g14296.1;Glyma12g15260.1;
	Satt160-Satt193	Gm13	10032901	3993326	CxC	8	4	Glyma13g03880.1;Glyma13g03880.4;Glyma13g03880.5;Glyma13g03880.2;Glyma13g03920.1;Glyma13g03930.1;Glyma13g05690.2;
	Satt231-Satt355	Gm15	32216247	50497702	CxC	16	3	Glyma15g40680.2;Glyma15g40720.3;Glyma15g40720.7;Glyma15g40720.8;Glyma15g40720.6;Glyma15g40720.5;Glyma15g40720.1;Glyma15g40720.4;Glyma15g40801.1;Glyma15g40801.2;
	Satt458-Satt154	Gm17	6053036	9863214	CxC	64	32	Glyma17g08432.1;Glyma17g08438.1;Glyma17g08444.1;Glyma17g08450.1;Glyma17g08460.1;Glyma17g08470.2;Glyma17g08470.3;Glyma17g08470.4;Glyma17g08470.5;Glyma17g08470.1;Glyma17g08491.1;Glyma17g08550.1;Glyma17g08581.1;Glyma17g08590.1;Glyma17g08590.2;Glyma17g08610.1;Glyma17g08630.1;Glyma17g08651.1;Glyma17g08660.2;Glyma17g08670.2;Glyma17g08761.3;Glyma17g08761.1;Glyma17g08761.2;Glyma17g08770.2;Glyma17g08770.1…
Plant height	Satt291-Satt305	Gm06	7320677	11310055	CxC	32	13	Glyma06g09890.2;Glyma06g09923.1;Glyma06g10075.1;Glyma06g10151.2;Glyma06g10151.1;Glyma06g11171.1;Glyma06g11171.2;Glyma06g11171.3;Glyma06g11171.4;Glyma06g11220.3;Glyma06g11220.2;Glyma06g11240.3;Glyma06g11240.2;Glyma06g12310.2;Glyma06g12310.1;Glyma06g12320.2;Glyma06g12330.1;Glyma06g12750.2;Glyma06g12790.2;Glyma06g12820.1;
	Satt231-Satt369	Gm15	48217766	50497702	CxC	2	0
	Satt570-Satt235	Gm18	3162724	4800510	CxC	4	1	Glyma18g05781.1;
	Satt652-Satt284	Gm19	9202367	35484431	CxW	1	0
	Sat_099-Sat_113	Gm19	42110332	43523541	CxC	3	3	Glyma19g35880.1;Glyma19g35890.1;Glyma19g35900.1;Glyma19g35900.2;
Pod dehiscence	Satt216-Satt296	Gm02	4053097	12976072	CxC	10	4	Glyma02g10651.1;Glyma02g10671.1;Glyma02g10681.1;Glyma02g10701.1;
	Satt350-Satt546	Gm02	39912465	43775796	CxC	4	3	Glyma02g35921.1;Glyma02g35965.1;Glyma02g36140.2;
	Satt238-Satt523	Gm19	2862391	7155708	CxC	5	4	Glyma19g03000.2;Glyma19g03010.1;Glyma19g06008.1;Glyma19g06026.1;
pod number	Satt234-Sat_239	Gm03	42180012	42834604	LxC	40	16	Glyma03g34960.1;Glyma03g34970.1;Glyma03g34990.1;Glyma03g35010.3;Glyma03g35010.2;Glyma03g35030.2;Glyma03g35040.1;Glyma03g35061.1;Glyma03g35061.2;Glyma03g35070.3;Glyma03g35070.2;Glyma03g35090.2;Glyma03g35101.1;Glyma03g35190.2;Glyma03g35450.5;Glyma03g35450.3;Glyma03g35450.4;Glyma03g35480.1;Glyma03g35510.1;Glyma03g35520.1;Glyma03g35630.1;
	Satt276-Sat_368	Gm05	3442439	2887423	LxC	4	0
	Sat_215-Sat_409	Gm08	9211886	5715407	LxC	79	34	Glyma08g07981.1;Glyma08g07981.2;Glyma08g07981.3;Glyma08g08000.1;Glyma08g08020.1;Glyma08g08070.1;Glyma08g08120.1;Glyma08g08170.1;Glyma08g08180.3;Glyma08g08180.4;Glyma08g08190.3;Glyma08g08190.4;Glyma08g08190.2;Glyma08g08190.1;Glyma08g08200.1;Glyma08g08230.2;Glyma08g08250.1;Glyma08g08280.2;Glyma08g08300.2;Glyma08g08600.1;Glyma08g08610.3;Glyma08g08610.4;Glyma08g08610.1;Glyma08g08621.1;Glyma08g09020.2…
Protein	Satt532-Satt321	Gm01	28150547	29874600	CxC	7	3	Glyma01g22480.1;Glyma01g22501.1;Glyma01g22554.1;
	Satt277-Satt202	Gm06	17173887	47820517	CxC	4	1	Glyma06g22745.5;Glyma06g22745.4;Glyma06g22745.3;Glyma06g22745.2;Glyma06g22745.1;
	Satt094-Satt556	Gm10	12407171	39579320	CxC	9	4	Glyma10g25888.1;Glyma10g25956.1;Glyma10g29070.1;Glyma10g29070.2;Glyma10g29075.1;
	Satt173-Satt581	Gm10	36459904	44136462	CxC	42	16	Glyma10g29070.1;Glyma10g29070.2;Glyma10g29075.1;Glyma10g31260.2;Glyma10g31260.1;Glyma10g31265.1;Glyma10g31280.1;Glyma10g31660.1;Glyma10g31680.2;Glyma10g32471.1;Glyma10g32471.2;Glyma10g32770.1;Glyma10g32800.1;Glyma10g32940.1;Glyma10g32980.2;Glyma10g33340.1;Glyma10g33370.1;Glyma10g33380.1;Glyma10g33420.1;
	Satt335-Satt144	Gm13	31509486	36462969	CxC	46	23	Glyma13g30870.1;Glyma13g30880.1;Glyma13g30890.1;Glyma13g31350.1;Glyma13g31371.1;Glyma13g31480.1;Glyma13g31490.1;Glyma13g31511.1;Glyma13g31511.2;Glyma13g31511.6;Glyma13g31511.5;Glyma13g31511.3;Glyma13g31511.4;Glyma13g31530.1;Glyma13g31571.1;Glyma13g31580.1;Glyma13g31590.1;Glyma13g31601.1;Glyma13g31610.2;Glyma13g31620.1;Glyma13g31630.2;Glyma13g31650.1;Glyma13g31660.2;Glyma13g31681.1;Glyma13g31690.1…
	Sct_094-Satt020	Gm14	37717977	42022280	CxC	5	5	Glyma14g33550.2;Glyma14g33565.1;Glyma14g33580.1;Glyma14g33601.1;Glyma14g33650.2;Glyma14g33650.3;
	Satt045-Satt231	Gm15	24720209	50497702	CxC	16	3	Glyma15g40680.2;Glyma15g40720.3;Glyma15g40720.7;Glyma15g40720.8;Glyma15g40720.6;Glyma15g40720.5;Glyma15g40720.1;Glyma15g40720.4;Glyma15g40801.1;Glyma15g40801.2;
	Sat_174-ssrpqtl_38	Gm20	24547862	32910185	CxW	19	6	Glyma20g22170.1;Glyma20g22255.1;Glyma20g22270.3;Glyma20g22270.1;Glyma20g22800.1;Glyma20g22830.2;Glyma20g22850.1;
Seed weight	Satt271-Satt274	Gm02	48345948	51321514	CxC	2	1	Glyma02g45755.1;
	Satt202-Satt460	Gm06	43291318	47820517	CxC	2	0
	Satt277-Satt460	Gm06	17173887	43291318	CxC	2	1	Glyma06g22745.5;Glyma06g22745.4;Glyma06g22745.3;Glyma06g22745.2;Glyma06g22745.1;
	Satt518-Satt273	Gm09	13127140	36240219	CxC	25	6	Glyma09g25110.1;Glyma09g26362.1;Glyma09g26384.1;Glyma09g26430.2;Glyma09g26560.1;Glyma09g26645.1;
	Sct_188-Satt335	Gm13	31509486	33555498	CxC	4	3	Glyma13g30870.1;Glyma13g30880.1;Glyma13g30890.1;
	sat_355-satt534	Gm14	13784007	45763101	LxC	33	24
	satt685-sat_381	Gm15	48273606	50282249	LxC	1	0
	Satt002-Satt413	Gm17	9088800	40043052	CxC	51	26	Glyma17g12500.1;Glyma17g12550.1;Glyma17g12900.1;Glyma17g12950.1;Glyma17g12970.1;Glyma17g13030.1;Glyma17g13030.2;Glyma17g13040.1;Glyma17g13065.1;Glyma17g13120.1;Glyma17g13130.1;Glyma17g13151.1;Glyma17g13151.2;Glyma17g13160.2;Glyma17g13160.1;Glyma17g13180.1;Glyma17g13190.1;Glyma17g13205.1;Glyma17g13205.2;Glyma17g13240.1;Glyma17g13250.1;Glyma17g13270.1;Glyma17g13270.2;Glyma17g13280.1;Glyma17g13430.1…
	Satt002-Satt154	Gm17	9088800	9863214	CxW	11	3	Glyma17g12500.1;Glyma17g12550.1;Glyma17g12900.1;
	satt413-satt256	Gm17	40043052	40792640	LxC	5	1	Glyma17g36831.1;
	Satt156-dt1	Gm19	40444250	44979743	CxC	3	3	Glyma19g35880.1;Glyma19g35890.1;Glyma19g35900.1;Glyma19g35900.2;
	sat_418-sat_419	Gm20	38389893	41836486	LxC	18	9	Glyma20g30260.1;Glyma20g30280.1;Glyma20g30300.1;Glyma20g30570.2;Glyma20g30590.1;Glyma20g30610.1;Glyma20g30610.3;Glyma20g30620.2;Glyma20g31095.1;Glyma20g31110.1;
	Satt292-Satt148	Gm20	39510689	42266881	CxC	5	2	Glyma20g31095.1;Glyma20g31110.1;
Seed-coat color	Satt207-Satt493	Gm08	4000325	5027329	CxW	71	35	Glyma08g05600.1;Glyma08g05610.1;Glyma08g05620.2;Glyma08g05640.1;Glyma08g05651.1;Glyma08g05690.2;Glyma08g05781.1;Glyma08g05781.2;Glyma08g05790.2;Glyma08g05831.1;Glyma08g05840.2;Glyma08g05870.4;Glyma08g05870.3;Glyma08g05890.1;Glyma08g05911.1;Glyma08g05920.2;Glyma08g05950.1;Glyma08g06000.2;Glyma08g06010.2;Glyma08g06010.1;Glyma08g06020.1;Glyma08g06110.1;Glyma08g06130.1;Glyma08g06140.1;Glyma08g06160.1…
	Satt348-Satt160	Gm13	5491250	3993326	CxW	6	3	Glyma13g03880.1;Glyma13g03880.4;Glyma13g03880.5;Glyma13g03880.2;Glyma13g03920.1;Glyma13g03930.1;
* C: cultivars; W: wild soybean;

## Sheet: Supplemental Table S3
Supplemental Table S2. Meta-analysis of the published QTLs responsible for agriculturally important traits and selective genes with nucleotide fixation during modern improvement.
Trait	Markers	Chr	Region		Cross*	Gene number	Gene number with Non-synonymous sites	Transcripts with non-synonymous sites
Flower color	Sat_414-Satt129	Gm01	51449361	54257719	CW	19	12	Glyma01g40520.1;Glyma01g40531.1;Glyma01g40540.2;Glyma01g40540.3;Glyma01g40540.4;Glyma01g40550.1;Glyma01g40560.2;Glyma01g40580.2;Glyma01g40720.2;Glyma01g40720.3;Glyma01g40741.1;Glyma01g40770.1;Glyma01g40780.1;Glyma01g40820.1;Glyma01g40860.2;Glyma01g40860.3;
flower number	Satt197-Satt251	Gm11	8879480	6896583	LC	11	3	Glyma11g09790.2;Glyma11g09800.1;Glyma11g09880.1;
Maturity time	Satt153-Sat_307	Gm10	45959176	46827404	CC	5	2	Glyma10g38630.2;Glyma10g38630.1;Glyma10g39010.2;
	Satt592-Satt581	Gm10	42983859	44136462	CW	22	8	Glyma10g34941.1;Glyma10g35100.1;Glyma10g35170.1;Glyma10g35190.1;Glyma10g35320.3;Glyma10g35320.2;Glyma10g35330.1;Glyma10g35340.2;Glyma10g35350.1;
No. of branches	Satt399-Satt294	Gm04	33321141	40154583	CC	1	1	Glyma04g32700.2;
Oil	Satt184-Satt179	Gm01	1477627	38841716	CC	2	0
	Sat_153-Satt281	Gm06	6524074	10231878	CC	4	1	Glyma06g10733.1;
	Sat_162-Satt187	Gm08	8279411	9199863	CC	41	9	Glyma08g11350.1;Glyma08g11541.1;Glyma08g11570.1;Glyma08g11590.1;Glyma08g11590.2;Glyma08g11850.1;Glyma08g11850.2;Glyma08g12280.2;Glyma08g12305.2;Glyma08g12305.1;Glyma08g12390.2;Glyma08g12470.1;
	Satt187-Sat_129	Gm08	9199863	14730465	CC	50	16	Glyma08g12570.1;Glyma08g12570.2;Glyma08g14280.6;Glyma08g14280.7;Glyma08g14280.5;Glyma08g14280.1;Glyma08g14280.4;Glyma08g14300.1;Glyma08g16840.1;Glyma08g16845.2;Glyma08g16845.1;Glyma08g16870.4;Glyma08g17240.1;Glyma08g17240.2;Glyma08g17960.1;Glyma08g17980.2;Glyma08g18660.1;Glyma08g18680.2;Glyma08g18710.1;Glyma08g18730.2;Glyma08g18740.2;Glyma08g18740.3;Glyma08g18791.1;Glyma08g19130.1;
	Satt442-Sat_401	Gm12	6361559	14790251	CC	11	6	Glyma12g09640.2;Glyma12g09650.2;Glyma12g09650.1;Glyma12g09871.3;Glyma12g09871.2;Glyma12g09871.4;Glyma12g09871.1;Glyma12g09900.2;Glyma12g09910.1;Glyma12g09960.1;
	Satt231-Satt355	Gm15	32216247	50497702	CC	2	1	Glyma15g42210.3;Glyma15g42210.2;
	Satt458-Satt154	Gm17	6053036	9863214	CC	2	0
	Satt229-Satt373	Gm19	47049074	49191336	CC	15	4	Glyma19g43170.1;Glyma19g43270.1;Glyma19g43280.2;Glyma19g43280.1;Glyma19g43300.2;
Plant height	Satt291-Satt305	Gm06	7320677	11310055	CC	4	1	Glyma06g10733.1;
	Satt509-Satt251	Gm11	6206957	6896583	CC	1	0
	Satt231-Satt369	Gm15	48217766	50497702	CC	2	1	Glyma15g42210.3;Glyma15g42210.2;
	Satt570-Satt235	Gm18	3162724	4800510	CC	5	2	Glyma18g05275.1;Glyma18g05781.1;
Pod dehiscence	Satt350-Satt546	Gm02	39912465	43775796	CC	10	5	Glyma02g35921.1;Glyma02g36791.1;Glyma02g38061.1;Glyma02g38260.1;Glyma02g38260.5;Glyma02g38260.6;Glyma02g38260.2;Glyma02g38310.1;
	Satt238-Satt523	Gm19	2862391	7155708	CC	7	4	Glyma19g04900.1;Glyma19g04920.1;Glyma19g04934.1;Glyma19g05020.1;
Protein	Satt545-Satt200	Gm05	36180290	40716815	CC	3	0
	Satt173-Satt581	Gm10	36459904	44136462	CC	43	14	Glyma10g32170.3;Glyma10g32170.4;Glyma10g32222.1;Glyma10g32300.2;Glyma10g32380.1;Glyma10g32410.1;Glyma10g33340.1;Glyma10g34941.1;Glyma10g35100.1;Glyma10g35170.1;Glyma10g35190.1;Glyma10g35320.3;Glyma10g35320.2;Glyma10g35330.1;Glyma10g35340.2;Glyma10g35350.1;
	Satt335-Satt144	Gm13	31509486	36462969	CC	11	6	Glyma13g33930.2;Glyma13g33950.4;Glyma13g33950.3;Glyma13g33960.1;Glyma13g33994.1;Glyma13g34002.1;Glyma13g34060.1;
	Satt045-Satt231	Gm15	24720209	50497702	CC	2	1	Glyma15g42210.3;Glyma15g42210.2;
Seed weight	Satt271-Satt274	Gm02	48345948	51321514	CC	7	2	Glyma02g43780.1;Glyma02g44160.1;
	satt640-satt422	Gm06	4677048	7227638	LC	7	1	Glyma06g07740.2;
	Satt150-Satt220	Gm07	9862827	2414465	CC	20	8	Glyma07g05460.2;Glyma07g05470.1;Glyma07g05950.1;Glyma07g05950.2;Glyma07g05970.1;Glyma07g05990.1;Glyma07g06025.1;Glyma07g06040.1;Glyma07g06060.3;Glyma07g06060.2;
	satt245-satt323	Gm07	9320764	10415523	LC	4	2	Glyma07g11890.1;Glyma07g11896.1;
	Satt518-Satt273	Gm09	13127140	36240219	CC	9	5	Glyma09g21060.1;Glyma09g21070.2;Glyma09g21070.3;Glyma09g28230.1;Glyma09g28240.1;Glyma09g28410.1;
	satt685-sat_381	Gm15	48273606	50282249	LC	2	1	Glyma15g42210.3;Glyma15g42210.2;
	satt413-satt256	Gm17	40043052	40792640	LC	4	2	Glyma17g36800.1;Glyma17g36831.1;
Yield	Satt567-Satt463	Gm07	4510477	8243902	Cw	16	6	Glyma07g05950.1;Glyma07g05950.2;Glyma07g05970.1;Glyma07g05990.1;Glyma07g06025.1;Glyma07g06040.1;Glyma07g06060.3;Glyma07g06060.2;
	Satt326-Satt337	Gm09	27491500	19924269	CC	2	2	Glyma09g21060.1;Glyma09g21070.2;Glyma09g21070.3;
pod number	Sat_215-Sat_409	Gm08	9211886	5715407	LC	109	39	Glyma08g09510.1;Glyma08g09531.1;Glyma08g09540.1;Glyma08g09550.1;Glyma08g09560.1;Glyma08g09790.1;Glyma08g09800.2;Glyma08g09800.1;Glyma08g09820.1;Glyma08g09830.3;Glyma08g09830.4;Glyma08g09830.2;Glyma08g09870.1;Glyma08g09880.1;Glyma08g09880.2;Glyma08g10020.4;Glyma08g10020.5;Glyma08g10140.1;Glyma08g10153.1;Glyma08g10166.1;Glyma08g10180.2;Glyma08g10180.1;Glyma08g10371.1;Glyma08g10381.1;Glyma08g10390.1…

## Sheet: Supplemental Table S4
Supplemental Table S4. Functional analysis of the selective genes with nucleotide fixation during early domestication.
KEGG functions	Gene number	Genes
hypothetical protein; K04733 interleukin-1 receptor-associated kinase 4 [EC:2.7.11.1]	32	Glyma03g37910.1;Glyma03g37910.2;Glyma10g36700.1;Glyma07g18021.1;Glyma07g18021.2;Glyma12g17450.1;Glyma12g03680.2;Glyma12g03680.3;Glyma12g03680.4;Glyma12g03680.5;Glyma11g32301.1;Glyma11g32301.2;Glyma11g32301.3;Glyma11g32070.2;Glyma08g08000.1;Glyma14g25480.2;Glyma13g01300.2;Glyma13g01300.1;Glyma13g35910.1;Glyma13g01306.1;Glyma13g35987.1;Glyma13g35960.1;Glyma13g35915.1;Glyma13g35930.1;Glyma13g35925.1…
tRNA (cytosine-5-)-methyltransferase-like; K15336 tRNA (cytosine38-C5)-methyltransferase [EC:2.1.1.204]	24	Glyma03g31260.2;Glyma07g39750.1;Glyma16g05820.1;Glyma06g02351.1;Glyma04g06395.1;Glyma04g06395.2;Glyma08g05770.2;Glyma08g05770.3;Glyma08g05770.4;Glyma08g05770.5;Glyma08g05770.6;Glyma08g28400.1;Glyma08g05840.2;Glyma08g07750.2;Glyma08g09601.1;Glyma08g09601.2;Glyma08g09601.3;Glyma08g09601.4;Glyma08g09601.5;Glyma08g09601.6;Glyma17g01980.1;Glyma17g01980.2;Glyma13g36331.1;Glyma15g11340.1;
ATP-binding cassette, sub-family G (WBC), member 2; K05681 ATP-binding cassette, subfamily G (WHITE), member 2	12	Glyma03g35051.1;Glyma03g35030.2;Glyma03g36310.1;Glyma03g36310.2;Glyma03g35040.1;Glyma20g12110.2;Glyma18g07080.2;Glyma18g07080.1;Glyma18g07080.3;Glyma08g07580.1;Glyma17g12910.1;Glyma13g35540.2;
hypothetical protein; K13422 transcription factor MYC2	12	Glyma02g16670.2;Glyma11g19850.1;Glyma11g04681.1;Glyma11g04690.1;Glyma08g09421.1;Glyma08g09421.2;Glyma01g40600.2;Glyma01g40600.3;Glyma01g40611.1;Glyma15g06680.1;Glyma15g06680.2;Glyma15g06680.3;
hypothetical protein; K01931 protein neuralized [EC:6.3.2.19]	10	Glyma12g30330.2;Glyma12g30330.3;Glyma12g30330.4;Glyma13g39560.3;Glyma13g39560.4;Glyma13g39560.5;Glyma13g39560.6;Glyma13g39560.7;Glyma13g39560.8;Glyma13g39560.9;
hypothetical protein; K12126 phytochrome-interacting factor 3	9	Glyma20g22291.1;Glyma20g22291.2;Glyma08g28010.1;Glyma17g34010.1;Glyma13g19250.3;Glyma13g19250.4;Glyma13g19250.5;Glyma13g19250.6;Glyma13g19250.1;
structure-specific endonuclease subunit SLX1 homolog 2-like; K15078 structure-specific endonuclease subunit SLX1 [EC:3.6.1.-]	8	Glyma20g30300.1;Glyma10g33420.1;Glyma12g22290.2;Glyma11g33310.1;Glyma06g12750.2;Glyma04g36050.1;Glyma13g31371.1;Glyma13g20460.1;
RNA polymerase III subunit RPC2 (ISS); K03021 DNA-directed RNA polymerase III subunit RPC2 [EC:2.7.7.6]	8	Glyma03g30780.1;Glyma03g30780.2;Glyma03g30780.3;Glyma03g30780.4;Glyma03g30780.5;Glyma03g30780.8;Glyma03g30780.9;Glyma03g30780.1;
hypothetical protein; K00924 [EC:2.7.1.-]	8	Glyma20g22600.5;Glyma20g22600.6;Glyma20g22600.7;Glyma20g22600.2;Glyma11g04700.1;Glyma04g09380.1;Glyma13g36990.1;Glyma01g40590.1;
hypothetical protein; K08332 vacuolar protein 8	8	Glyma03g31050.1;Glyma20g28160.1;Glyma11g12221.1;Glyma11g12221.2;Glyma11g12221.3;Glyma11g12221.4;Glyma11g33870.1;Glyma08g06400.1;
hypothetical protein; K11982 E3 ubiquitin-protein ligase RNF115/126 [EC:6.3.2.19]	8	Glyma20g08660.2;Glyma02g41650.1;Glyma11g34160.1;Glyma11g34130.1;Glyma11g34130.2;Glyma17g09790.1;Glyma17g09790.2;Glyma13g41340.1;
DNA-directed RNA polymerases I, II, and III subunit RPABC1-like; K03013 DNA-directed RNA polymerases I, II, and III subunit RPABC1	8	Glyma03g14904.1;Glyma20g12730.2;Glyma20g08870.1;Glyma20g08860.2;Glyma20g12720.2;Glyma20g12720.3;Glyma20g12720.4;Glyma20g08815.1;
hypothetical protein; K14638 solute carrier family 15 (peptide/histidine transporter), member 3/4	8	Glyma20g22200.1;Glyma10g32750.1;Glyma02g02680.1;Glyma02g02680.2;Glyma11g04500.2;Glyma06g03950.1;Glyma17g10500.1;Glyma01g41930.1;
hypothetical protein; K01090 protein phosphatase [EC:3.1.3.16]	7	Glyma11g04540.1;Glyma08g07660.2;Glyma08g08621.1;Glyma15g05910.1;Glyma15g05910.2;Glyma15g14900.1;Glyma15g14900.2;
hypothetical protein; K13172 serine/arginine repetitive matrix protein 2	7	Glyma10g37130.2;Glyma10g37140.1;Glyma10g37140.2;Glyma11g04671.1;Glyma11g04671.2;Glyma04g39280.2;Glyma01g40630.1;
hypothetical protein; K15450 tRNA wybutosine-synthesizing protein 3 [EC:2.1.1.-]	7	Glyma17g08780.2;Glyma17g08780.1;Glyma05g00270.1;Glyma05g00270.2;Glyma05g00270.3;Glyma05g00270.4;Glyma05g00270.5;
aspartyl protease family protein; K00924 [EC:2.7.1.-]	7	Glyma12g30430.1;Glyma11g34150.1;Glyma13g02190.1;Glyma13g02190.2;Glyma13g02190.3;Glyma13g02190.4;Glyma02g41640.1;
fructose-1,6-bisphosphatase, cytosolic-like; K03841 fructose-1,6-bisphosphatase I [EC:3.1.3.11]	6	Glyma20g30620.1;Glyma20g30620.2;Glyma20g30620.3;Glyma10g36990.1;Glyma10g36990.2;Glyma10g36990.3;
OPCL1; OPC-8:0 CoA ligase1; K10526 OPC-8:0 CoA ligase 1 [EC:6.2.1.-]	6	Glyma04g36950.4;Glyma04g36950.5;Glyma04g36950.6;Glyma04g36950.7;Glyma04g36950.1;Glyma04g36950.3;
phosphatidylinositol N-acetylglucosaminyltransferase subunit A-like; K03857 phosphatidylinositol glycan, class A [EC:2.4.1.198]	6	Glyma20g12100.1;Glyma20g12140.3;Glyma20g12140.4;Glyma20g12140.6;Glyma20g12140.7;Glyma20g12140.2;
RING finger and CHY zinc finger domain-containing protein 1-like; K10144 RING finger and CHY zinc finger domain-containing protein 1 [EC:6.3.2.19]	6	Glyma11g19860.1;Glyma11g19860.2;Glyma17g10510.1;Glyma17g10510.2;Glyma17g10510.3;Glyma14g16717.1;
uncharacterized LOC100257601; K06889	6	Glyma07g40050.3;Glyma07g40050.4;Glyma07g40050.5;Glyma07g40050.6;Glyma14g10900.1;Glyma14g10900.2;
ABSCISIC ACID-INSENSITIVE 5-like protein 3-like; K14432 ABA responsive element binding factor	5	Glyma13g02310.2;Glyma13g03880.1;Glyma13g03880.4;Glyma13g03880.5;Glyma13g03880.2;
sterile alpha motif and leucine zipper containing kinase AZK; K04424 sterile alpha motif and leucine zipper containing kinase AZK [EC:2.7.11.25]	5	Glyma13g36640.5;Glyma13g36640.6;Glyma13g36640.7;Glyma13g36640.8;Glyma13g36640.9;
probable protein phosphatase 2C 60-like; K01090 protein phosphatase [EC:3.1.3.16]	5	Glyma04g06380.5;Glyma04g06380.6;Glyma04g06380.2;Glyma04g06380.7;Glyma17g34100.2;
uroporphyrin-III methyltransferase, putative; K07056 16S rRNA (cytidine1402-2'-O)-methyltransferase [EC:2.1.1.198]	5	Glyma06g03190.4;Glyma06g03190.5;Glyma06g03190.6;Glyma06g03190.7;Glyma06g03190.8;
hypothetical protein; K12133 LATE ELONGATED HYPOCOTYL	5	Glyma11g34930.5;Glyma11g34930.6;Glyma11g34930.7;Glyma11g34930.8;Glyma11g34930.4;
mitogen-activated protein kinase homolog NTF3-like; K04371 extracellular signal-regulated kinase 1/2 [EC:2.7.11.24]	5	Glyma02g01600.1;Glyma11g12240.1;Glyma06g03270.3;Glyma06g03270.4;Glyma06g03250.1;
60S ribosomal protein L7a, putative; K02936 large subunit ribosomal protein L7Ae	5	Glyma03g36270.3;Glyma03g36270.4;Glyma08g27730.4;Glyma08g27730.5;Glyma17g01920.1;
si606018d05; LOC100283091; K13430 serine/threonine-protein kinase PBS1 [EC:2.7.11.1]	5	Glyma09g00970.1;Glyma07g36200.1;Glyma07g36200.2;Glyma07g36200.3;Glyma11g34090.1;
hypothetical protein; K00100 [EC:1.1.1.-]	5	Glyma09g25080.2;Glyma08g01870.1;Glyma08g01870.2;Glyma08g01870.3;Glyma17g09420.1;
transcription factor TGA4-like; K14431 transcription factor TGA	5	Glyma13g02351.1;Glyma13g02351.2;Glyma13g02351.3;Glyma13g02351.4;Glyma13g02351.5;
inositol 5-phosphatase (ISS); K01099 phosphatidylinositol-bisphosphatase [EC:3.1.3.36]	5	Glyma03g31271.1;Glyma03g31271.2;Glyma13g19540.2;Glyma13g19540.3;Glyma19g01990.2;
putative ATP-dependent helicase HRQ1-like; K06877 DEAD/DEAH box helicase domain-containing protein	5	Glyma06g22745.1;Glyma06g22745.2;Glyma06g22745.3;Glyma06g22745.4;Glyma06g22745.5;
Pyrrolidone-carboxylate peptidase; K01304 pyroglutamyl-peptidase [EC:3.4.19.3]	5	Glyma20g22630.1;Glyma20g22630.3;Glyma10g28560.3;Glyma10g28560.2;Glyma10g28560.1;
hypothetical protein; K08057 calreticulin	4	Glyma12g05460.5;Glyma12g05460.6;Glyma12g05460.3;Glyma12g05460.4;
ubiquitin-conjugating enzyme E2 5-like; K10576 ubiquitin-conjugating enzyme E2 H [EC:6.3.2.19]	4	Glyma02g41160.2;Glyma08g06020.1;Glyma13g17160.1;Glyma15g00270.2;
hypothetical protein; K13430 serine/threonine-protein kinase PBS1 [EC:2.7.11.1]	4	Glyma12g11835.1;Glyma08g06621.1;Glyma08g06621.2;Glyma08g06621.3;
UDP-arabinose 4-epimerase 1-like; K12448 UDP-arabinose 4-epimerase [EC:5.1.3.5]	4	Glyma09g03490.4;Glyma09g03490.5;Glyma09g03490.6;Glyma09g03490.2;
uncharacterized LOC100241034; K14497 protein phosphatase 2C [EC:3.1.3.16]	4	Glyma07g37730.1;Glyma07g37730.3;Glyma07g37730.4;Glyma07g37730.5;
E3 ubiquitin-protein ligase CHIP-like; K09561 STIP1 homology and U-box containing protein 1 [EC:6.3.2.19]	4	Glyma16g09930.4;Glyma16g09930.5;Glyma16g09930.6;Glyma16g09930.3;
FC2; serine/threonine-protein kinase AFC2; K08287 dual-specificity kinase [EC:2.7.12.1]	4	Glyma17g13440.1;Glyma17g13440.2;Glyma17g13440.3;Glyma17g13440.6;
hypothetical protein; K00901 diacylglycerol kinase [EC:2.7.1.107]	4	Glyma12g32670.3;Glyma12g32670.1;Glyma12g22280.2;Glyma12g22280.1;
hypothetical protein; K08286 protein-serine/threonine kinase [EC:2.7.11.-]	4	Glyma03g26200.2;Glyma03g26200.3;Glyma03g35070.2;Glyma03g35070.3;
ATEXO70B2; K07195 exocyst complex component 7	4	Glyma02g39790.1;Glyma02g39771.1;Glyma02g39780.1;Glyma02g39780.2;
uncharacterized LOC100306603; K13800 UMP-CMP kinase [EC:2.7.4.- 2.7.4.14]	4	Glyma07g12840.1;Glyma07g12840.2;Glyma07g12840.3;Glyma07g12840.4;
putative E3 ubiquitin-protein ligase RING1a-like; K10695 E3 ubiquitin-protein ligase RNF1/2 [EC:6.3.2.19]	4	Glyma13g37120.2;Glyma13g37120.1;Glyma13g37120.3;Glyma13g37120.4;
Serine carboxypeptidase; K13289 cathepsin A (carboxypeptidase C) [EC:3.4.16.5]	4	Glyma20g08455.1;Glyma20g08455.3;Glyma13g03853.1;Glyma13g03853.2;
ADP,ATP carrier protein ER-ANT1-like; K05863 solute carrier family 25 (mitochondrial adenine nucleotide translocator), member 4/5/6/31	4	Glyma08g05860.2;Glyma08g05860.3;Glyma08g05860.4;Glyma08g05860.1;
hypothetical protein; K11550 kinetochore protein Spc25, animal type	4	Glyma04g35960.1;Glyma17g09430.2;Glyma17g09430.3;Glyma17g09430.4;
bidirectional sugar transporter N3-like; K15382 solute carrier family 50 (sugar transporter)	4	Glyma08g08200.1;Glyma08g47550.2;Glyma08g47561.1;Glyma15g05470.1;
DFR, dfr1; dihydroflavonol reductase; K13082 bifunctional dihydroflavonol 4-reductase/flavanone 4-reductase [EC:1.1.1.219 1.1.1.234]	4	Glyma12g16640.2;Glyma11g32112.1;Glyma11g32112.2;Glyma11g32112.3;
protein LTV1 homolog; K14798 protein LTV1	4	Glyma17g08460.1;Glyma05g00630.1;Glyma05g00630.2;Glyma05g00630.3;
WD repeat-containing protein; K14963 COMPASS component SWD3	4	Glyma03g37180.1;Glyma12g23110.2;Glyma12g23110.3;Glyma12g23110.4;
pentatricopeptide repeat-containing protein, putative; K15271 ATP-dependent DNA helicase HFM1/MER3 [EC:3.6.4.12]	4	Glyma20g22800.1;Glyma08g08250.1;Glyma08g05690.2;Glyma02g31470.2;
receptor serine-threonine protein kinase, putative (EC:2.7.10.2); K13430 serine/threonine-protein kinase PBS1 [EC:2.7.11.1]	4	Glyma10g44212.1;Glyma10g44212.2;Glyma08g47570.1;Glyma13g36600.2;
hypothetical protein; K13420 LRR receptor-like serine/threonine-protein kinase FLS2 [EC:2.7.11.1]	4	Glyma20g28170.1;Glyma10g25888.1;Glyma08g09510.1;Glyma15g00360.1;
hypothetical protein; K15255 ATP-dependent DNA helicase PIF1 [EC:3.6.4.12]	4	Glyma12g14173.1;Glyma12g28721.1;Glyma14g11076.1;Glyma19g06008.1;
SERK4; somatic embryogenesis receptor kinase 4; K13417 somatic embryogenesis receptor kinase 4 [EC:2.7.10.1 2.7.11.1]	4	Glyma11g32090.2;Glyma11g32360.2;Glyma11g32360.3;Glyma15g41071.2;
lysosomal Pro-X carboxypeptidase-like; K01285 lysosomal Pro-X carboxypeptidase [EC:3.4.16.2]	4	Glyma03g35710.1;Glyma03g35725.1;Glyma12g30420.1;Glyma12g30410.1;
tRNA pseudouridine synthase A-like; K06173 tRNA pseudouridine38-40 synthase [EC:5.4.99.12]	3	Glyma12g28832.1;Glyma12g28832.2;Glyma12g28832.3;
3-hydroxyisobutyryl-CoA hydrolase-like protein 1, mitochondrial-like; K05605 3-hydroxyisobutyryl-CoA hydrolase [EC:3.1.2.4]	3	Glyma03g27150.1;Glyma03g27150.3;Glyma03g27150.2;
nucleotide binding protein, putative (EC:4.4.1.4); K14548 U3 small nucleolar RNA-associated protein 4	3	Glyma04g36040.1;Glyma04g36040.2;Glyma04g36040.3;
Nia, nitrate reductase apoenzyme (IC); K00360 nitrate reductase (NADH) [EC:1.7.1.1]	3	Glyma16g02410.3;Glyma16g02410.2;Glyma16g02410.1;
HDG11; homeobox-leucine zipper protein HDG11; K09338 homeobox-leucine zipper protein	3	Glyma08g09430.2;Glyma08g06190.1;Glyma08g09440.2;
S-adenosylmethionine decarboxylase proenzyme-like; K01611 S-adenosylmethionine decarboxylase [EC:4.1.1.50]	3	Glyma08g28430.2;Glyma08g28430.3;Glyma08g28430.4;
serine/threonine-protein kinase PBS1-like; K13430 serine/threonine-protein kinase PBS1 [EC:2.7.11.1]	3	Glyma07g18021.3;Glyma07g18021.4;Glyma15g11330.1;
ATFP8; Ras-related protein RABD1; K07976 Rab family, other	3	Glyma12g28655.1;Glyma12g28655.2;Glyma12g28655.3;
serine/threonine-protein kinase rio2-like; K07179 RIO kinase 2 [EC:2.7.11.1]	3	Glyma11g33320.2;Glyma11g33320.1;Glyma11g33320.3;
aminoacyl-tRNA synthetase family protein; K01872 alanyl-tRNA synthetase [EC:6.1.1.7]	3	Glyma07g37720.5;Glyma07g37720.1;Glyma07g37720.2;
superoxide dismutase [Cu-Zn], chloroplastic-like; K04565 Cu/Zn superoxide dismutase [EC:1.15.1.1]	3	Glyma11g19840.1;Glyma11g19840.2;Glyma11g19840.3;
uncharacterized LOC100793437; K03070 preprotein translocase subunit SecA	3	Glyma06g12310.1;Glyma06g12310.2;Glyma06g12320.2;
PR1; pathogenesis-related protein; K13449 pathogenesis-related protein 1	3	Glyma15g06816.1;Glyma15g06790.1;Glyma15g06830.1;
uncharacterized LOC100191412; K14491 two-component response regulator ARR-B family	3	Glyma13g37010.1;Glyma13g37010.4;Glyma13g37010.5;
Os05g0366600; K01188 beta-glucosidase [EC:3.2.1.21]	3	Glyma02g02230.3;Glyma02g02230.4;Glyma02g02230.2;
l-ascorbate oxidase, putative (EC:1.10.3.3); K00423 L-ascorbate oxidase [EC:1.10.3.3]	3	Glyma02g42940.1;Glyma18g07240.1;Glyma13g41310.1;
hypothetical protein; K11643 chromodomain-helicase-DNA-binding protein 4 [EC:3.6.4.12]	3	Glyma03g31181.1;Glyma02g16540.1;Glyma12g30530.1;
adenosine deaminase-like protein-like; K01488 adenosine deaminase [EC:3.5.4.4]	3	Glyma17g01860.1;Glyma15g11310.1;Glyma15g11310.2;
hypothetical protein; K07976 Rab family, other	3	Glyma16g02460.1;Glyma08g45920.1;Glyma08g05800.1;
hydroxymethylglutaryl-CoA lyase, mitochondrial-like; K01640 hydroxymethylglutaryl-CoA lyase [EC:4.1.3.4]	3	Glyma20g08360.2;Glyma20g08360.1;Glyma07g36340.1;
putative MAP3K alpha 1 protein kinase (ISS); K11228 mitogen-activated protein kinase kinase kinase [EC:2.7.11.1]	3	Glyma12g28630.1;Glyma08g01881.1;Glyma08g01881.2;
calcium-binding allergen Ole e 8-like; K13448 calcium-binding protein CML	3	Glyma08g05810.2;Glyma08g05810.3;Glyma08g05810.1;
TMK1; putative receptor protein kinase TMK1; K00924 [EC:2.7.1.-]	3	Glyma12g09960.1;Glyma11g33430.1;Glyma08g06383.1;
bZIP96; bZIP transcription factor bZIP96; K14431 transcription factor TGA	3	Glyma19g31050.5;Glyma19g31050.6;Glyma19g31050.7;
villin-4-like; K05768 gelsolin	3	Glyma09g06390.3;Glyma09g06390.4;Glyma13g00751.1;
uncharacterized LOC100527883; K03434 N-acetylglucosaminylphosphatidylinositol deacetylase [EC:3.5.1.89]	3	Glyma08g08610.1;Glyma08g08610.3;Glyma08g08610.4;
pyruvate dehydrogenase E1 component subunit beta, mitochondrial-like; K00162 pyruvate dehydrogenase E1 component subunit beta [EC:1.2.4.1]	3	Glyma14g36540.1;Glyma14g36540.4;Glyma14g36540.5;
Potassium transporter; K03549 KUP system potassium uptake protein	3	Glyma10g02470.2;Glyma02g17323.1;Glyma02g17316.1;
cytochrome P450 86A2-like; K15398 cytochrome P450, family 86, subfamily A, polypeptide 2/4/7/8 (fatty acid omega-hydroxylase) [EC:1.14.-.-]	3	Glyma08g01890.3;Glyma08g01890.4;Glyma08g01890.5;
hypothetical protein; K05283 phosphatidylinositol glycan, class W [EC:2.3.-.-]	3	Glyma12g14190.1;Glyma14g22800.2;Glyma13g01470.1;
derlin-2.2-like; K13989 Derlin-2/3	3	Glyma15g11350.1;Glyma15g11350.2;Glyma15g11350.3;
putative glucose-6-phosphate 1-epimerase-like; K01792 glucose-6-phosphate 1-epimerase [EC:5.1.3.15]	3	Glyma09g06380.2;Glyma09g06380.3;Glyma13g00780.1;
WRKY transcription factor, putative; K13425 WRKY transcription factor 22	3	Glyma20g30290.1;Glyma01g39600.1;Glyma01g39600.2;
Heparan-alpha-glucosaminide N-acetyltransferase; K10532 heparan-alpha-glucosaminide N-acetyltransferase [EC:2.3.1.78]	3	Glyma10g01890.2;Glyma10g01890.3;Glyma02g01820.1;
serine carboxypeptidase-like 51-like; K09646 serine carboxypeptidase 1 [EC:3.4.16.-]	3	Glyma12g30356.1;Glyma17g05510.2;Glyma13g39600.1;
hypothetical protein; K13126 polyadenylate-binding protein	3	Glyma03g35450.3;Glyma03g35450.4;Glyma03g35450.5;
sedoheptulose-1,7-bisphosphatase, chloroplastic-like; K01100 sedoheptulose-bisphosphatase [EC:3.1.3.37]	3	Glyma11g34920.1;Glyma11g34900.1;Glyma11g34900.2;
uncharacterized LOC100499698; K10573 ubiquitin-conjugating enzyme E2 A [EC:6.3.2.19]	3	Glyma17g10640.4;Glyma17g10640.5;Glyma17g10640.3;
BAK1; BRASSINOSTEROID INSENSITIVE 1-associated receptor kinase 1; K13416 brassinosteroid insensitive 1-associated receptor kinase 1 [EC:2.7.10.1 2.7.11.1]	3	Glyma11g32156.1;Glyma11g32315.1;Glyma08g07930.1;
ISU3; protein ISCU-like 3; K04488 nitrogen fixation protein NifU and related proteins	3	Glyma13g21010.1;Glyma13g21010.2;Glyma13g21010.3;
Histone deacetylase; K06067 histone deacetylase 1/2 [EC:3.5.1.98]	3	Glyma04g36090.2;Glyma04g36090.1;Glyma04g36101.1;
vacuolar amino acid transporter 1-like; K15015 solute carrier family 32 (vesicular inhibitory amino acid transporter)	3	Glyma20g04840.2;Glyma17g13460.2;Glyma19g31090.2;
SNF1-related protein kinase catalytic subunit alpha KIN10-like; K07198 5'-AMP-activated protein kinase, catalytic alpha subunit [EC:2.7.11.11]	3	Glyma13g05700.4;Glyma13g05700.5;Glyma13g05700.2;
kinesin-3-like; K10405 kinesin family member C1	3	Glyma12g16580.1;Glyma13g36230.1;Glyma13g36230.2;
hypothetical protein; K12742 isoprene synthase [EC:4.2.3.27]	3	Glyma12g30383.1;Glyma17g05500.1;Glyma17g05500.2;
hypothetical protein; K08150 MFS transporter, SP family, solute carrier family 2 (myo-inositol transporter), member 13	3	Glyma08g06420.1;Glyma13g31540.1;Glyma13g31540.2;
serine/threonine-protein phosphatase 6 regulatory ankyrin repeat subunit C-like; K06694 26S proteasome non-ATPase regulatory subunit 10	3	Glyma09g26560.1;Glyma13g19270.2;Glyma19g35890.1;
hypothetical protein; K13424 WRKY transcription factor 33	3	Glyma12g23950.1;Glyma12g23950.2;Glyma04g39621.1;
snRNA-activating protein complex subunit 3-like; K15210 snRNA-activating protein complex subunit 3	3	Glyma07g40040.1;Glyma07g40040.2;Glyma07g40040.3;
cyclin-dependent kinase G-2-like; K08818 cell division cycle 2-like [EC:2.7.11.22]	3	Glyma08g09610.2;Glyma01g39320.1;Glyma02g31460.2;
serine/threonine-protein phosphatase 5-like; K04460 protein phosphatase 5 [EC:3.1.3.16]	3	Glyma08g05870.3;Glyma08g05870.4;Glyma13g36720.1;
hypothetical protein; K14165 dual specificity phosphatase [EC:3.1.3.16 3.1.3.48]	3	Glyma05g05010.4;Glyma05g05010.5;Glyma05g05010.6;
hypothetical protein; K10661 E3 ubiquitin-protein ligase MARCH6 [EC:6.3.2.19]	3	Glyma20g04870.2;Glyma20g04870.1;Glyma07g35750.2;
hypothetical protein; K03549 KUP system potassium uptake protein	3	Glyma02g39370.2;Glyma02g39370.3;Glyma08g07720.2;
hypothetical protein; K10666 E3 ubiquitin-protein ligase RNF5 [EC:6.3.2.19]	3	Glyma13g31330.1;Glyma13g31330.3;Glyma13g31330.4;
probable allantoinase 1-like; K01466 allantoinase [EC:3.5.2.5]	3	Glyma13g31420.4;Glyma13g31420.5;Glyma13g31420.6;
shaggy-related protein kinase kappa-like; K03083 glycogen synthase kinase 3 beta [EC:2.7.11.26]	3	Glyma12g28730.4;Glyma12g28730.5;Glyma12g28730.2;
alcohol dehydrogenase 1-like; K00001 alcohol dehydrogenase [EC:1.1.1.1]	3	Glyma06g12780.1;Glyma06g12780.2;Glyma06g12780.3;
protein disulfide isomerase-like protein; K09584 protein disulfide-isomerase A6 [EC:5.3.4.1]	3	Glyma02g01750.1;Glyma02g01750.3;Glyma02g01750.2;
MYC2; transcription factor MYC2; K13422 transcription factor MYC2	3	Glyma01g22530.2;Glyma01g22530.3;Glyma01g22530.4;
hypothetical protein; K13414 mitogen-activated protein kinase kinase kinase 1, plant [EC:2.7.11.25]	3	Glyma11g25680.1;Glyma06g03970.1;Glyma08g08300.2;
FXG1; alpha-L-fucosidase 3; K01206 alpha-L-fucosidase [EC:3.2.1.51]	3	Glyma06g02540.1;Glyma06g02530.2;Glyma02g39800.2;
AP-2 complex subunit mu-like; K11826 AP-2 complex subunit mu-1	3	Glyma11g04600.1;Glyma11g04600.2;Glyma11g04600.3;
Mitotic spindle assembly checkpoint protein MAD2B; K13728 mitotic spindle assembly checkpoint protein MAD2B	3	Glyma15g40820.4;Glyma15g40820.5;Glyma15g40820.1;
6,7-dimethyl-8-ribityllumazine synthase, chloroplastic-like; K00794 6,7-dimethyl-8-ribityllumazine synthase [EC:2.5.1.78]	3	Glyma08g09260.1;Glyma08g09260.5;Glyma08g09260.6;
GAL1; GAI1-like E3 ubiquitin ligase protein; K14494 DELLA protein	3	Glyma13g41231.1;Glyma13g41261.1;Glyma13g41220.2;
hypothetical protein; K01183 chitinase [EC:3.2.1.14]	2	Glyma20g04645.1;Glyma20g04645.2;
copper chaperone homolog CCH; K07213 copper chaperone	2	Glyma14g36860.1;Glyma08g01410.1;
selenocysteine methyltransferase-like; K00547 homocysteine S-methyltransferase [EC:2.1.1.10]	2	Glyma03g31281.1;Glyma03g31281.2;
GAD; GAD protein; K01580 glutamate decarboxylase [EC:4.1.1.15]	2	Glyma11g33280.1;Glyma11g33280.2;
putative SWI/SNF-related matrix-associated actin-dependent regulator of chromatin subfamily A member 3-like 1-like; K15711 SWI/SNF-related matrix-associated actin-dependent regulator of chromatin subfamily A3 [EC:3.6.4.- 6.3.2.19]	2	Glyma13g31700.2;Glyma13g31700.3;
DEAD-box ATP-dependent RNA helicase 18-like; K14809 ATP-dependent RNA helicase DDX55/SPB4 [EC:3.6.4.13]	2	Glyma11g35640.2;Glyma11g35640.1;
DEAD-box ATP-dependent RNA helicase 46-like; K12823 ATP-dependent RNA helicase DDX5/DBP2 [EC:3.6.4.13]	2	Glyma09g03560.2;Glyma09g03560.3;
Cysteine proteinase; K01365 cathepsin L [EC:3.4.22.15]	2	Glyma12g14120.2;Glyma15g08840.1;
PtrCDKA-1; cyclin-dependent kinase 1; K02206 cyclin-dependent kinase 2 [EC:2.7.11.22]	2	Glyma09g03470.1;Glyma08g08330.1;
sphingosine kinase A-like; K04718 sphingosine kinase [EC:2.7.1.91]	2	Glyma08g06300.1;Glyma08g06300.2;
inorganic pyrophosphatase 2-like; K13248 pyridoxal phosphate phosphatase PHOSPHO2 [EC:3.1.3.74]	2	Glyma13g42770.1;Glyma13g42785.1;
calcium-dependent protein kinase 17-like; K13412 calcium-dependent protein kinase [EC:2.7.11.1]	2	Glyma20g08140.1;Glyma07g36000.1;
hypothetical protein; K10590 E3 ubiquitin-protein ligase TRIP12 [EC:6.3.2.19]	2	Glyma13g19981.1;Glyma13g19981.2;
Embryo defective 1075-like protein; K01590 histidine decarboxylase [EC:4.1.1.22]	2	Glyma20g30570.2;Glyma20g30561.1;
ATP-citrate synthase beta chain protein 1-like; K01648 ATP citrate (pro-S)-lyase [EC:2.3.3.8]	2	Glyma15g15020.1;Glyma15g15010.1;
uncharacterized LOC100787307; K00001 alcohol dehydrogenase [EC:1.1.1.1]	2	Glyma20g08255.1;Glyma09g26645.1;
G patch domain-containing protein 1-like; K13123 G patch domain-containing protein 1	2	Glyma17g13270.1;Glyma17g13270.2;
FAM10 family protein At4g22670-like; K09560 suppressor of tumorigenicity protein 13	2	Glyma08g06010.1;Glyma08g06010.2;
putative pre-mRNA splicing factor (ISS); K12855 pre-mRNA-processing factor 6	2	Glyma07g36870.1;Glyma07g36870.2;
hypothetical protein; K09667 polypeptide N-acetylglucosaminyltransferase [EC:2.4.1.-]	2	Glyma03g35610.2;Glyma03g35610.3;
hypothetical protein; K10457 kelch-like protein 20	2	Glyma08g07920.1;Glyma13g02210.1;
ubiquitin protein ligase E3A; K10615 E3 ubiquitin-protein ligase HERC4 [EC:6.3.2.19]	2	Glyma10g37110.1;Glyma02g02650.1;
CAM1; trans-caffeoyl-coa 3-o-methyltransferase (EC:2.1.1.104); K00588 caffeoyl-CoA O-methyltransferase [EC:2.1.1.104]	2	Glyma08g18740.2;Glyma08g18740.3;
peroxidase 12-like; K00430 peroxidase [EC:1.11.1.7]	2	Glyma10g36680.1;Glyma10g36690.1;
NEDD8-activating enzyme E1 catalytic subunit-like; K10686 ubiquitin-activating enzyme E1 C [EC:6.3.2.19]	2	Glyma17g01940.3;Glyma17g01940.4;
HAT22; homeobox-leucine zipper protein HAT22; K09338 homeobox-leucine zipper protein	2	Glyma11g04840.1;Glyma01g40450.1;
ERF-1; ethylene-responsive transcription factor 1A; K09286 EREBP-like factor	2	Glyma03g26310.1;Glyma08g28835.1;
valyl-tRNA synthetase-like; K01873 valyl-tRNA synthetase [EC:6.1.1.9]	2	Glyma10g38450.1;Glyma10g38450.2;
dnaJ homolog subfamily C member 21-like; K09506 DnaJ homolog subfamily A member 5	2	Glyma17g08590.1;Glyma17g08590.2;
dnaJ homolog subfamily B member 11-like; K09517 DnaJ homolog subfamily B member 11	2	Glyma03g37650.1;Glyma02g01730.1;
pumilio homolog 24-like; K14844 pumilio homology domain family member 6	2	Glyma13g00670.2;Glyma13g00670.3;
SmHAP3D-1.2, SmHAP3D-1; CCAAT-box binding factor HAP3; K08065 nuclear transcription Y subunit beta	2	Glyma17g13260.1;Glyma17g13260.2;
AFC2; fus3-complementing gene 1; K08287 dual-specificity kinase [EC:2.7.12.1]	2	Glyma17g13440.4;Glyma17g13440.5;
cyclin-D3-2-like; K14505 cyclin D3, plant	2	Glyma12g32560.1;Glyma01g39690.1;
rRNA methyltransferase-like protein; K14864 tRNA (cytidine32/guanosine34-2'-O)-methyltransferase [EC:2.1.1.205]	2	Glyma13g31350.1;Glyma13g31381.1;
Mitogen-activated protein kinase kinase kinase, putative (EC:2.7.11.25); K13414 mitogen-activated protein kinase kinase kinase 1, plant [EC:2.7.11.25]	2	Glyma14g33650.2;Glyma14g33650.3;
GPI ethanolamine phosphate transferase 2-like; K05310 ethanolaminephosphotransferase [EC:2.7.-.-]	2	Glyma01g02900.1;Glyma01g02900.2;
delta(14)-sterol reductase-like; K00222 delta14-sterol reductase [EC:1.3.1.70]	2	Glyma13g21450.1;Glyma13g21450.2;
DNA-directed RNA polymerase III subunit RPC8-like; K03022 DNA-directed RNA polymerase III subunit RPC8	2	Glyma03g37670.2;Glyma03g37670.1;
probable galacturonosyltransferase 12-like; K13648 alpha-1,4-galacturonosyltransferase [EC:2.4.1.43]	2	Glyma12g16550.1;Glyma13g36280.1;
ABC transporter B family member 19-like; K05658 ATP-binding cassette, subfamily B (MDR/TAP), member 1	2	Glyma11g33290.1;Glyma14g36810.1;
ADP-ribosylation factor GTPase-activating protein AGD3; K12489 Arf-GAP with coiled-coil, ANK repeat and PH domain-containing protein	2	Glyma08g28890.1;Glyma08g28890.2;
E3 ubiquitin-protein ligase UPL1-like; K10592 E3 ubiquitin-protein ligase HUWE1 [EC:6.3.2.19]	2	Glyma08g09270.3;Glyma08g09270.4;
hypothetical protein; K01953 asparagine synthase (glutamine-hydrolysing) [EC:6.3.5.4]	2	Glyma12g23150.1;Glyma13g31580.1;
probable NADH dehydrogenase-like; K03885 NADH dehydrogenase [EC:1.6.99.3]	2	Glyma08g06261.1;Glyma08g06261.2;
glycine cleavage system H protein, mitochondrial-like; K02437 glycine cleavage system H protein	2	Glyma11g04530.1;Glyma11g04530.2;
hypothetical protein; K12134 circadian clock associated 1	2	Glyma20g30250.1;Glyma20g30250.2;
cleavage and polyadenylation specificity factor, putative; K13148 integrator complex subunit 11 [EC:3.1.27.-]	2	Glyma14g16181.1;Glyma14g16181.2;
glycogen phosphorylase 1-like; K00688 starch phosphorylase [EC:2.4.1.1]	2	Glyma13g30920.2;Glyma13g30920.3;
CDC48, VCP; plamsma membrane-associated AAA-ATPase; K13525 transitional endoplasmic reticulum ATPase	2	Glyma11g20060.2;Glyma11g20060.3;
chromosome-associated kinesin KIF4-like; K10395 kinesin family member 4/7/21/27	2	Glyma06g10120.2;Glyma06g10075.1;
uncharacterized LOC100306645; K03941 NADH dehydrogenase (ubiquinone) Fe-S protein 8 [EC:1.6.5.3 1.6.99.3]	2	Glyma13g31520.1;Glyma13g31520.3;
replication protein A 70 kDa DNA-binding subunit-like; K07466 replication factor A1	2	Glyma17g08660.1;Glyma17g08660.2;
hypothetical protein; K13195 cold-inducible RNA-binding protein	2	Glyma08g08051.1;Glyma17g08630.1;
Histidine decarboxylase; K01590 histidine decarboxylase [EC:4.1.1.22]	2	Glyma08g08130.2;Glyma08g08130.3;
Ca2+-transporting ATPase; K01537 Ca2+-transporting ATPase [EC:3.6.3.8]	2	Glyma03g31420.1;Glyma15g00340.1;
hypothetical protein; K10638 E3 ubiquitin-protein ligase UHRF1 [EC:6.3.2.19]	2	Glyma11g04301.1;Glyma11g04301.2;
ribonucleoside-diphosphate reductase large subunit-like; K10807 ribonucleoside-diphosphate reductase subunit M1 [EC:1.17.4.1]	2	Glyma04g39500.1;Glyma04g39500.2;
serine/threonine protein phosphatase 2A 55 kDa regulatory subunit B beta isoform-like; K04354 protein phosphatase 2 (formerly 2A), regulatory subunit B	2	Glyma13g42800.1;Glyma13g42800.2;
endoplasmic reticulum [ER]-type calcium ATPase; K01537 Ca2+-transporting ATPase [EC:3.6.3.8]	2	Glyma16g02490.1;Glyma16g02490.2;
hypothetical protein; K05658 ATP-binding cassette, subfamily B (MDR/TAP), member 1	2	Glyma08g05940.3;Glyma08g05940.2;
4-coumarate--CoA ligase-like 7-like; K01904 4-coumarate--CoA ligase [EC:6.2.1.12]	2	Glyma11g20020.1;Glyma11g20020.2;
glucose-6-phosphate isomerase-like; K01810 glucose-6-phosphate isomerase [EC:5.3.1.9]	2	Glyma14g35881.1;Glyma14g35881.2;
endo-1,3;1,4-beta-D-glucanase-like; K01061 carboxymethylenebutenolidase [EC:3.1.1.45]	2	Glyma07g38560.1;Glyma07g38555.1;
histone acetyltransferase HAC1-like; K04498 E1A/CREB-binding protein [EC:2.3.1.48]	2	Glyma15g00241.1;Glyma15g00241.2;
serine/threonine-protein kinase bri1, putative (EC:2.7.11.25 3.1.3.16); K13415 protein brassinosteroid insensitive 1 [EC:2.7.10.1 2.7.11.1]	2	Glyma12g27600.2;Glyma12g27600.3;
hypothetical protein; K11855 ubiquitin carboxyl-terminal hydrolase 36/42 [EC:3.1.2.15]	2	Glyma14g35960.1;Glyma01g02941.1;
FLA8; kinesin-ii motor subunit; K10394 kinesin family member 3/17	2	Glyma15g40801.1;Glyma15g40801.2;
pre-mRNA-splicing factor SPF27 homolog; K12861 pre-mRNA-splicing factor SPF27	2	Glyma08g05590.3;Glyma08g05590.4;
probable xyloglucan endotransglucosylase/hydrolase protein 6-like; K08235 xyloglucan:xyloglucosyl transferase [EC:2.4.1.207]	2	Glyma11g04820.1;Glyma01g40460.1;
hypothetical protein; K14851 ribosomal RNA-processing protein 17	2	Glyma08g06310.3;Glyma08g06310.4;
Os02g0557200; K14486 auxin response factor	2	Glyma16g02650.2;Glyma16g02650.1;
ubiquitin-conjugating enzyme E2 28-like; K06689 ubiquitin-conjugating enzyme E2 D/E [EC:6.3.2.19]	2	Glyma18g05770.2;Glyma18g05770.4;
uncharacterized LOC100252764; K13457 disease resistance protein RPM1	2	Glyma03g14888.1;Glyma20g08290.1;
Os05g0489600; K07977 Arf/Sar family, other	2	Glyma01g39700.2;Glyma01g39700.3;
2-aminoethanethiol dioxygenase-like; K10712 cysteamine dioxygenase [EC:1.13.11.19]	2	Glyma13g36610.2;Glyma13g36610.1;
protochlorophyllide reductase (EC:1.3.1.33); K00218 protochlorophyllide reductase [EC:1.3.1.33]	2	Glyma12g23131.1;Glyma12g23131.2;
glucose-6-phosphate 1-dehydrogenase, chloroplastic-like; K00036 glucose-6-phosphate 1-dehydrogenase [EC:1.1.1.49]	2	Glyma02g10710.1;Glyma02g10710.2;
probable phosphoglycerate mutase gpmB-like; K15637 serine/threonine-protein phosphatase PGAM5 [EC:3.1.3.16]	2	Glyma13g31320.1;Glyma13g31320.2;
probable acetyl-CoA acetyltransferase, cytosolic 2-like; K00626 acetyl-CoA C-acetyltransferase [EC:2.3.1.9]	2	Glyma07g39870.1;Glyma07g39870.2;
hypothetical protein; K11975 E3 ubiquitin-protein ligase RNF144 [EC:6.3.2.19]	2	Glyma18g07180.2;Glyma18g07171.1;
1-Cys peroxiredoxin-like; K11188 peroxiredoxin 6, 1-Cys peroxiredoxin [EC:1.11.1.7 1.11.1.15 3.1.1.-]	2	Glyma08g09310.1;Glyma08g09310.2;
ABC transporter F family member 1-like; K06185 ATP-binding cassette, subfamily F, member 2	2	Glyma11g20040.1;Glyma11g20040.2;
cyclin-dependent kinase D-1-like; K02202 cyclin-dependent kinase 7 [EC:2.7.11.22 2.7.11.23]	2	Glyma08g05540.3;Glyma08g05540.4;
hypothetical protein; K13425 WRKY transcription factor 22	2	Glyma09g03451.1;Glyma09g03451.2;
serine/threonine-protein kinase Nek2-like; K08857 NIMA (never in mitosis gene a)-related kinase [EC:2.7.11.1]	2	Glyma03g31330.1;Glyma03g31330.2;
AP3-complex subunit beta-A-like; K12397 AP-3 complex subunit beta	2	Glyma02g41570.3;Glyma02g41570.4;
uncharacterized LOC100306394; K00670 peptide alpha-N-acetyltransferase [EC:2.3.1.88]	2	Glyma03g31120.1;Glyma03g31120.2;
Methionyl-tRNA formyltransferase; K01433 formyltetrahydrofolate deformylase [EC:3.5.1.10]	2	Glyma01g41650.2;Glyma01g41650.3;
ankyrin repeat-containing protein, putative; K06694 26S proteasome non-ATPase regulatory subunit 10	2	Glyma19g35900.1;Glyma19g35900.2;
probable glutathione S-transferase GSTF1-like; K00799 glutathione S-transferase [EC:2.5.1.18]	2	Glyma10g02460.1;Glyma02g17330.1;
E2F1-1; hypothetical protein; K04682 E2F transcription factor 4/5	2	Glyma06g02738.1;Glyma06g02738.2;
nuclear transcription factor Y subunit B-3-like; K08065 nuclear transcription Y subunit beta	2	Glyma07g39820.1;Glyma02g17310.1;
Copper transport protein ATOX1; K07213 copper chaperone	2	Glyma11g20030.1;Glyma13g36680.2;
protein kinase-domain containing protein; K00924 [EC:2.7.1.-]	2	Glyma19g30940.2;Glyma19g30940.1;
translocon-associated protein subunit alpha-like; K13249 translocon-associated protein subunit alpha	2	Glyma11g10430.1;Glyma11g10430.2;
phospholipase C 2-like; K01114 phospholipase C [EC:3.1.4.3]	2	Glyma18g07146.1;Glyma18g07130.1;
SCPL19; sinapoylglucose-choline O-sinapoyltransferase; K09756 serine carboxypeptidase-like 19 [EC:3.4.16.- 2.3.1.91]	2	Glyma20g08455.2;Glyma13g03866.1;
MPK17; mitogen-activated protein kinase 17; K00924 [EC:2.7.1.-]	2	Glyma08g05700.1;Glyma08g05700.2;
transcription factor MYC2-like; K13422 transcription factor MYC2	2	Glyma15g06803.1;Glyma15g06860.1;
ABC transporter B family member 15-like; K05658 ATP-binding cassette, subfamily B (MDR/TAP), member 1	2	Glyma19g01980.1;Glyma19g01980.2;
probable U6 snRNA-associated Sm-like protein LSm4-like; K12623 U6 snRNA-associated Sm-like protein LSm4	2	Glyma03g37170.1;Glyma03g37170.2;
MADS-box transcription factor 27-like; K09264 MADS-box transcription factor, plant	2	Glyma15g06491.1;Glyma15g06470.1;
uncharacterized LOC100817043; K08869 aarF domain-containing kinase	2	Glyma14g36520.1;Glyma14g36520.2;
probable xyloglucan endotransglucosylase/hydrolase protein 32-like; K08235 xyloglucan:xyloglucosyl transferase [EC:2.4.1.207]	2	Glyma12g30200.1;Glyma11g19920.1;
chitobiosyldiphosphodolichol beta-mannosyltransferase-like; K03842 beta-1,4-mannosyltransferase [EC:2.4.1.142]	2	Glyma15g40830.1;Glyma15g40830.2;
1,4-alpha-glucan-branching enzyme 2, chloroplastic/amyloplastic-like; K00700 1,4-alpha-glucan branching enzyme [EC:2.4.1.18]	2	Glyma03g35020.1;Glyma03g35020.2;
general transcription factor IIH subunit 4-like; K03144 transcription initiation factor TFIIH subunit 4	2	Glyma05g06080.3;Glyma05g06080.2;
Polygalacturonase precursor, putative (EC:3.2.1.67); K01184 polygalacturonase [EC:3.2.1.15]	2	Glyma08g09300.2;Glyma08g09300.3;
DNJ7; DnaJ-like protein; K09510 DnaJ homolog subfamily B member 4	2	Glyma14g35870.2;Glyma14g35870.1;
hypothetical protein; K15031 transcription termination factor, mitochondrial	2	Glyma03g26731.1;Glyma03g26731.2;
protein sel-1 homolog 2-like; K14026 SEL1 protein	2	Glyma08g05930.1;Glyma08g05930.2;
acetylornithine deacetylase-like; K01438 acetylornithine deacetylase [EC:3.5.1.16]	2	Glyma11g04650.1;Glyma01g40661.1;
U4/U6 small nuclear ribonucleoprotein PRP4-like protein-like; K12662 U4/U6 small nuclear ribonucleoprotein PRP4	2	Glyma14g16040.1;Glyma17g12900.1;
60S ribosomal protein L32-1-like; K02912 large subunit ribosomal protein L32e	2	Glyma03g35530.1;Glyma11g34890.1;
histidinol dehydrogenase, chloroplastic-like; K00013 histidinol dehydrogenase [EC:1.1.1.23]	2	Glyma08g08630.1;Glyma08g08630.2;
WRKY53 - superfamily of TFs having WRKY and zinc finger domains; K13424 WRKY transcription factor 33	2	Glyma08g08290.2;Glyma17g10630.3;
SNAP25 homologous protein SNAP33-like; K08509 synaptosomal-associated protein, 29kDa	2	Glyma17g08450.1;Glyma05g00640.1;
U4/U6 small nuclear ribonucleoprotein Prp3-like; K12843 U4/U6 small nuclear ribonucleoprotein PRP3	2	Glyma20g08010.2;Glyma08g06000.2;
uncharacterized LOC100790087; K02183 calmodulin	2	Glyma08g06320.2;Glyma08g06320.3;
uncharacterized LOC100306042; K08967 1,2-dihydroxy-3-keto-5-methylthiopentene dioxygenase [EC:1.13.11.53 1.13.11.54]	2	Glyma20g28860.1;Glyma20g28860.2;
putative transcription elongation factor SPT5 homolog 1-like; K15172 transcription elongation factor SPT5	2	Glyma06g12770.2;Glyma06g12770.3;
GF14D, YWHAE; SGF14D; K06630 tyrosine 3-monooxygenase/tryptophan 5-monooxygenase activation protein	2	Glyma13g36690.1;Glyma13g36690.2;
hypothetical protein; K14558 periodic tryptophan protein 2	2	Glyma10g29090.1;Glyma10g29090.2;
MYB12, mybF1; R2R3 MYB 12 transcription factor; K09422 myb proto-oncogene protein, plant	2	Glyma03g37640.2;Glyma02g01740.1;
HSP90-2; heat shock cognate protein 80-like; K04079 molecular chaperone HtpG	2	Glyma20g05125.1;Glyma20g05125.2;
bidirectional sugar transporter SWEET2-like; K15382 solute carrier family 50 (sugar transporter)	2	Glyma13g33950.3;Glyma13g33950.4;
dTDP-glucose 4,6-dehydratase; K01710 dTDP-glucose 4,6-dehydratase [EC:4.2.1.46]	2	Glyma03g37280.1;Glyma02g02170.1;
glycogenin, putative (EC:2.4.1.186); K00750 glycogenin glucosyltransferase [EC:2.4.1.186]	2	Glyma04g39240.2;Glyma04g39240.3;
splicing factor U2af small subunit A-like; K12836 splicing factor U2AF 35 kDa subunit	2	Glyma12g30590.3;Glyma12g30590.4;
rac-like GTP-binding protein RAC1-like; K04392 Ras-related C3 botulinum toxin substrate 1	2	Glyma06g02580.1;Glyma06g02580.2;
transcription factor MYC4-like; K13422 transcription factor MYC2	2	Glyma01g40620.2;Glyma01g40620.3;
xanthoxin dehydrogenase-like; K09841 xanthoxin dehydrogenase [EC:1.1.1.288]	2	Glyma09g03440.2;Glyma08g28411.1;
chorismate mutase, chloroplastic-like; K01850 chorismate mutase [EC:5.4.99.5]	2	Glyma08g26256.1;Glyma08g26256.2;
uncharacterized LOC100800727; K03453 bile acid:Na+ symporter, BASS family	2	Glyma17g12890.2;Glyma17g12890.3;
hypothetical protein; K01069 hydroxyacylglutathione hydrolase [EC:3.1.2.6]	2	Glyma12g05470.1;Glyma12g05470.2;
probable ATP-dependent RNA helicase DHX37-like; K14780 ATP-dependent RNA helicase DHX37/DHR1 [EC:3.6.4.13]	2	Glyma01g34350.1;Glyma01g34350.3;
calcium-dependent protein kinase 3-like; K13412 calcium-dependent protein kinase [EC:2.7.11.1]	2	Glyma17g09801.1;Glyma17g09801.2;
hypothetical protein; K01528 dynamin GTPase [EC:3.6.5.5]	2	Glyma08g07990.1;Glyma08g07990.2;
U3 small nucleolar RNA-associated protein 14 homolog B-like; K14567 U3 small nucleolar RNA-associated protein 14	2	Glyma03g37300.2;Glyma03g37300.1;
glycerol-3-phosphate acyltransferase 3-like; K13506 glycerol-3-phosphate O-acyltransferase 3/4 [EC:2.3.1.15]	2	Glyma08g09080.4;Glyma08g09080.5;
hypothetical protein; K03671 thioredoxin 1	2	Glyma12g16571.1;Glyma13g36250.1;
vacuolar protein sorting-associated protein 24 homolog 1-like; K12193 charged multivesicular body protein 3	2	Glyma11g19930.1;Glyma11g19930.2;
hypothetical protein; K08819 cyclin-dependent kinase 12/13 [EC:2.7.11.22 2.7.11.23]	2	Glyma10g36663.1;Glyma12g28651.1;
eukaryotic translation initiation factor eIF-4A; K03257 translation initiation factor 4A	2	Glyma01g39250.1;Glyma01g39250.2;
T23J18.22; K12669 oligosaccharyltransferase complex subunit gamma	2	Glyma17g08710.2;Glyma05g00330.1;
Dehydrogenase/reductase SDR family member; K11165 dehydrogenase/reductase SDR family member 7 [EC:1.1.-.-]	2	Glyma08g01390.1;Glyma08g01390.2;
Protein involved in transcription initiation at TATA-containing promoters; associates with the basal transcription factor TFIID; contains two bromodom (ISS); K11684 bromodomain-containing factor 1	2	Glyma12g28818.1;Glyma12g28818.2;
Anthranilate N-benzoyltransferase protein, putative (EC:2.3.1.144); K13065 shikimate O-hydroxycinnamoyltransferase [EC:2.3.1.133]	2	Glyma20g08830.2;Glyma20g08830.1;
hypothetical protein; K00592 [ribulose-bisphosphate carboxylase]-lysine N-methyltransferase [EC:2.1.1.127]	2	Glyma10g43900.2;Glyma10g43900.3;
hypothetical protein; K13415 protein brassinosteroid insensitive 1 [EC:2.7.10.1 2.7.11.1]	2	Glyma02g42920.1;Glyma08g28900.1;
ANR1; anthocyanidin reductase-like; K08695 anthocyanidin reductase [EC:1.3.1.77]	2	Glyma08g06640.1;Glyma08g06630.1;
hypothetical protein; K13030 cyanohydrin beta-glucosyltransferase [EC:2.4.1.85]	2	Glyma14g35160.1;Glyma14g35190.1;
mitochondrial substrate carrier family protein Q-like; K13354 solute carrier family 25 (peroxisomal adenine nucleotide transporter), member 17	2	Glyma11g34950.3;Glyma11g34950.4;
uncharacterized LOC100499761; K02943 large subunit ribosomal protein LP2	2
uncharacterized LOC100785055; K11275 histone H1/5	2	Glyma02g41230.2;Glyma02g41230.1;
BGAL2; beta-galactosidase 2; K12309 beta-galactosidase [EC:3.2.1.23]	2	Glyma06g03160.1;Glyma13g17240.1;
60S ribosomal protein L30-like; K02908 large subunit ribosomal protein L30e	2	Glyma08g28800.1;Glyma08g28800.2;
ammonium transporter 3 member 1-like; K03320 ammonium transporter, Amt family	2	Glyma02g16200.2;Glyma02g16200.1;
hypothetical protein; K08867 WNK lysine deficient protein kinase [EC:2.7.11.1]	2	Glyma16g02531.1;Glyma16g02531.2;
WD repeat-containing protein 5-like; K14963 COMPASS component SWD3	2	Glyma04g39290.1;Glyma02g16570.1;
prephenate dehydrogenase, putative; K15227 arogenate dehydrogenase (NADP+), plant [EC:1.3.1.78]	2	Glyma17g13151.1;Glyma17g13151.2;
Zeta-carotene desaturase, chloroplast precursor, putative (EC:1.14.99.30); K00514 zeta-carotene desaturase [EC:1.3.5.6]	2	Glyma06g02520.1;Glyma04g34912.1;
MATE efflux family protein DTX1-like; K03327 multidrug resistance protein, MATE family	2	Glyma08g05530.1;Glyma08g05510.1;
similar to RNA helicase II binding protein; K04706 E3 SUMO-protein ligase PIAS1 [EC:6.3.2.-]	2	Glyma12g29270.3;Glyma12g29270.4;
actin-related protein 5-like; K11672 actin-related protein 5	2	Glyma02g41610.2;Glyma11g34070.1;
putative xeroderma pigmentosum group C protein (ISS); K10838 xeroderma pigmentosum group C-complementing protein	2	Glyma20g22830.2;Glyma08g06220.2;
uncharacterized LOC100778928; K12891 splicing factor, arginine/serine-rich 2	2	Glyma08g07730.1;Glyma08g07730.2;
hypothetical protein; K07964 heparanase 1 [EC:3.2.1.166]	2	Glyma17g08444.1;Glyma05g00663.1;
eukaryotic peptide chain release factor GTP-binding subunit ERF3A-like; K03267 peptide chain release factor subunit 3	2	Glyma08g05570.1;Glyma08g05570.2;
external NADH-ubiquinone oxidoreductase 2, mitochondrial-like; K03885 NADH dehydrogenase [EC:1.6.99.3]	2	Glyma12g09920.1;Glyma08g06376.1;
Os10g0430200; K00083 cinnamyl-alcohol dehydrogenase [EC:1.1.1.195]	2	Glyma15g06460.3;Glyma15g06460.2;
uncharacterized LOC100500445; K02947 small subunit ribosomal protein S10e	2	Glyma08g02070.1;Glyma08g02070.2;
CYP71A20; cytochrome P450 71A20; K00517 [EC:1.14.-.-]	2	Glyma09g26430.2;Glyma17g13430.1;
serine/threonine-protein kinase 38-like; K08790 serine/threonine kinase 38 [EC:2.7.11.1]	2	Glyma10g32480.2;Glyma10g32480.3;
F-box/LRR-repeat protein; K10268 F-box and leucine-rich repeat protein 2/20	2	Glyma03g35061.1;Glyma03g35061.2;
E3 ubiquitin-protein ligase RING1-like; K11982 E3 ubiquitin-protein ligase RNF115/126 [EC:6.3.2.19]	2	Glyma20g08601.1;Glyma20g08591.1;
ribonuclease t2, putative (EC:3.1.27.1); K01166 ribonuclease T2 [EC:3.1.27.1]	2	Glyma20g04820.1;Glyma20g04830.1;
tripeptidyl-peptidase 2-like; K01280 tripeptidyl-peptidase II [EC:3.4.14.10]	2	Glyma10g37900.1;Glyma10g37900.2;
hypothetical protein; K03094 S-phase kinase-associated protein 1	2	Glyma09g25090.1;Glyma09g25090.2;
hypothetical protein; K09286 EREBP-like factor	2	Glyma03g26480.2;Glyma03g26394.1;
UDP-glucose glucosyltransferase; K13691 pathogen-inducible salicylic acid glucosyltransferase [EC:2.4.1.-]	2	Glyma19g03010.1;Glyma19g03000.2;
PIF3; transcription factor PIF3; K12126 phytochrome-interacting factor 3	2	Glyma02g02942.1;Glyma02g29830.1;
polyphenol oxidase, chloroplastic-like; K00422 polyphenol oxidase [EC:1.10.3.1]	2	Glyma13g31590.1;Glyma13g31571.1;
RAN GTPase-activating protein 2-like; K14319 Ran GTPase-activating protein 1	2	Glyma20g28130.3;Glyma20g28130.4;
SKdZeta; Shaggy-related protein kinase zeta; K00924 [EC:2.7.1.-]	2	Glyma13g36570.2;Glyma01g22542.1;
coronatine-insensitive protein 1-like; K13463 coronatine-insensitive protein 1	2	Glyma12g17940.1;Glyma11g34940.1;
protein trpH-like; K07053	2	Glyma08g07850.1;Glyma08g07850.2;
40S ribosomal protein S23-like; K02973 small subunit ribosomal protein S23e	2	Glyma13g20010.2;Glyma13g20010.3;
CHR1504; SNF2 family DNA-dependent ATPase; K11643 chromodomain-helicase-DNA-binding protein 4 [EC:3.6.4.12]	2	Glyma13g39570.1;Glyma13g39570.2;
peroxidase 16-like; K00430 peroxidase [EC:1.11.1.7]	1	Glyma13g00790.1;
MYB128; hypothetical protein; K09422 myb proto-oncogene protein, plant	1	Glyma08g02080.1;
transcription factor MYB32-like; K09422 myb proto-oncogene protein, plant	1	Glyma02g41180.1;
G-box-binding factor 1-like; K09060 plant G-box-binding factor	1	Glyma17g37510.1;
uncharacterized LOC100500592; K08967 1,2-dihydroxy-3-keto-5-methylthiopentene dioxygenase [EC:1.13.11.53 1.13.11.54]	1	Glyma20g28850.1;
RHD2L1-1; hypothetical protein; K13447 respiratory burst oxidase [EC:1.6.3.- 1.11.1.-]	1	Glyma17g08610.1;
Kinesin-like protein; K10401 kinesin family member 18/19	1	Glyma17g13240.1;
uncharacterized LOC100499794; K08901 photosystem II oxygen-evolving enhancer protein 3	1	Glyma03g26740.1;
copper-transporting ATPase RAN1-like; K01533 Cu2+-exporting ATPase [EC:3.6.3.4]	1	Glyma08g09240.1;
ent-copalyl diphosphate synthase, chloroplastic-like; K04120 ent-copalyl diphosphate synthase [EC:5.5.1.13]	1	Glyma03g31111.1;
gem-associated protein 2-like; K13130 survival of motor neuron protein-interacting protein 1	1	Glyma10g44224.1;
Protein CutA; K03926 periplasmic divalent cation tolerance protein	1	Glyma06g09900.4;
Disease resistance protein RPM1, putative (EC:3.1.3.16); K13457 disease resistance protein RPM1	1	Glyma13g01451.1;
magnesium transporter MRS2-11, chloroplastic-like; K16075 magnesium transporter	1	Glyma12g30461.1;
hypothetical protein; K11323 histone arginine demethylase JMJD6 [EC:1.14.11.-]	1	Glyma04g35940.2;
hypothetical protein; K11714 rhamnogalacturonan II specific xylosyltransferase [EC:2.4.2.-]	1	Glyma08g09360.1;
probable phosphate/phosphoenolpyruvate translocator precursor; K15283 solute carrier family 35, member E1	1	Glyma03g14790.1;
EMB2219; K15031 transcription termination factor, mitochondrial	1	Glyma13g20470.2;
POR1; hypothetical protein; K00218 protochlorophyllide reductase [EC:1.3.1.33]	1	Glyma04g35970.1;
elongation factor 1-gamma-like; K03233 elongation factor 1-gamma	1	Glyma03g26490.1;
acetyl-coenzyme A synthetase-like; K01895 acetyl-CoA synthetase [EC:6.2.1.1]	1	Glyma16g04910.1;
eukaryotic peptide chain release factor subunit 1-3-like; K03265 peptide chain release factor subunit 1	1	Glyma16g04890.1;
hypothetical protein; K09841 xanthoxin dehydrogenase [EC:1.1.1.288]	1	Glyma03g35760.1;
uncharacterized LOC100798866; K14328 regulator of nonsense transcripts 3	1	Glyma12g28710.1;
50S ribosomal protein L4-like; K02926 large subunit ribosomal protein L4	1	Glyma09g00980.1;
hypothetical protein; K14948 olypyrimidine tract-binding protein 2	1	Glyma14g33580.1;
hypothetical protein; K14491 two-component response regulator ARR-B family	1	Glyma13g36616.1;
centromeric protein E; K11498 centromeric protein E	1	Glyma03g30686.1;
putative septum site-determining protein minD homolog, chloroplastic-like; K03609 septum site-determining protein MinD	1	Glyma20g08346.1;
histidine kinase 4-like; K14489 arabidopsis histidine kinase 2/3/4 (cytokinin receptor) [EC:2.7.13.3]	1	Glyma08g05370.1;
aminopeptidase N-like; K01256 aminopeptidase N [EC:3.4.11.2]	1	Glyma08g01921.1;
hypothetical protein; K03885 NADH dehydrogenase [EC:1.6.99.3]	1	Glyma12g09940.2;
hypothetical protein; K08237 hydroquinone glucosyltransferase [EC:2.4.1.218]	1	Glyma03g26940.1;
serine/threonine protein phosphatase 2A 57 kDa regulatory subunit B' iota isoform-like; K11584 protein phosphatase 2 (formerly 2A), regulatory subunit B'	1	Glyma14g16160.1;
his1, H1; histone I; K11275 histone H1/5	1	Glyma02g01860.1;
purine permease, putative; K06901 putative MFS transporter, AGZA family, xanthine/uracil permease	1	Glyma04g36760.1;
hypothetical protein; K08653 membrane-bound transcription factor site-1 protease [EC:3.4.21.112]	1	Glyma10g31280.1;
Os12g0582900; K09286 EREBP-like factor	1	Glyma13g05690.2;
beta-amylase 3, chloroplastic-like; K01177 beta-amylase [EC:3.2.1.2]	1	Glyma11g04210.1;
UDP-N-acetylglucosamine--N-acetylmuramyl-(pentapeptide) pyrophosphoryl-undecaprenol N-acetylglucosamine transferase-like; K02563 UDP-N-acetylglucosamine--N-acetylmuramyl-(pentapeptide) pyrophosphoryl-undecaprenol N-acetylglucosamine transferase [EC:2.4.1.227]	1	Glyma08g05420.2;
polygalacturonase; K01184 polygalacturonase [EC:3.2.1.15]	1	Glyma09g04560.1;
LOB domain-containing protein, putative; K13945 LOB domain-containing protein 29	1	Glyma02g41710.2;
CYP78A8; cytochrome P450, family 78, subfamily A, polypeptide 8; K00517 [EC:1.14.-.-]	1	Glyma16g02400.1;
CLV1; receptor protein kinase CLAVATA1; K00924 [EC:2.7.1.-]	1	Glyma11g12186.1;
polycomb group protein FERTILIZATION-INDEPENDENT ENDOSPERM-like; K11462 polycomb protein EED	1	Glyma13g36310.1;
PEPC4; phosphoenolpyruvate carboxylase (EC:4.1.1.31); K01595 phosphoenolpyruvate carboxylase [EC:4.1.1.31]	1	Glyma13g36670.1;
MYB161; MYB transcription factor MYB161; K09422 myb proto-oncogene protein, plant	1	Glyma14g10340.1;
hypothetical protein; K03768 peptidyl-prolyl cis-trans isomerase B (cyclophilin B) [EC:5.2.1.8]	1	Glyma17g13180.1;
uncharacterized LOC100258784; K09422 myb proto-oncogene protein, plant	1	Glyma04g34631.1;
RNA binding motif protein, putative; K13154 U11/U12 small nuclear ribonucleoprotein 31 kDa protein	1	Glyma08g09290.1;
ARLA1A; ADP-ribosylation factor-like A1A; K07977 Arf/Sar family, other	1	Glyma02g41170.1;
BI1-like protein; K06890	1	Glyma03g31361.1;
Small nuclear ribonucleoprotein SM D3, putative; K12623 U6 snRNA-associated Sm-like protein LSm4	1	Glyma03g37170.3;
probable ADP-ribosylation factor GTPase-activating protein AGD5-like; K12486 stromal membrane-associated protein	1	Glyma08g06230.2;
hypothetical protein; K06890	1	Glyma03g31351.1;
uncharacterized LOC100499870; K03809 Trp repressor binding protein	1	Glyma11g33050.2;
cellulose synthase (EC:2.4.1.12); K10999 cellulose synthase A [EC:2.4.1.12]	1	Glyma03g26235.1;
protein translation factor SUI1 homolog 1-like; K03113 translation initiation factor 1	1	Glyma06g45930.1;
HCT; hydroxycinnamoyl-CoA shikimate/quinate hydroxycinnamoyl transferase; K13065 shikimate O-hydroxycinnamoyltransferase [EC:2.3.1.133]	1	Glyma11g34970.1;
uncharacterized LOC100499834; K01527 nascent polypeptide-associated complex subunit beta	1	Glyma11g12170.2;
beta-fructofuranosidase, insoluble isoenzyme 1-like; K01193 beta-fructofuranosidase [EC:3.2.1.26]	1	Glyma03g35520.1;
isoamylase 3, chloroplastic-like; K02438 glycogen operon protein GlgX [EC:3.2.1.-]	1	Glyma03g30771.1;
HCHIB; chitinase; K01183 chitinase [EC:3.2.1.14]	1	Glyma15g15360.1;
Transcriptional repressor NF-X1; K12236 transcriptional repressor NF-X1 [EC:6.3.2.-]	1	Glyma08g06040.2;
uncharacterized LOC100816951; K07046	1	Glyma02g10681.1;
1-aminocyclopropane-1-carboxylate synthase CMA101-like; K01762 1-aminocyclopropane-1-carboxylate synthase [EC:4.4.1.14]	1	Glyma17g16990.1;
Os02g0469600; K01376 [EC:3.4.22.-]	1	Glyma11g12130.1;
KS; ent-kaurene synthase (EC:4.2.3.19); K04121 ent-kaurene synthase [EC:4.2.3.19]	1	Glyma13g31681.1;
dol-P-Man:Man(5)GlcNAc(2)-PP-Dol alpha-1,3-mannosyltransferase-like; K03845 alpha-1,3-mannosyltransferase [EC:2.4.1.258]	1	Glyma03g37130.1;
serine/threonine-protein kinase Nek5-like; K08857 NIMA (never in mitosis gene a)-related kinase [EC:2.7.11.1]	1	Glyma12g09910.1;
heat shock cognate protein 80-like; K04079 molecular chaperone HtpG	1	Glyma03g26711.1;
hypothetical protein; K08900 mitochondrial chaperone BCS1	1	Glyma13g01020.1;
uncharacterized LOC100501647; K09553 stress-induced-phosphoprotein 1	1	Glyma13g36720.2;
bifunctional dihydroflavonol 4-reductase/flavanone 4-reductase-like; K09753 cinnamoyl-CoA reductase [EC:1.2.1.44]	1	Glyma02g39630.2;
flap endonuclease 1-like; K04799 flap endonuclease-1 [EC:3.-.-.-]	1	Glyma20g22190.1;
oxygen-evolving enhancer protein 3-1, chloroplastic-like; K08901 photosystem II oxygen-evolving enhancer protein 3	1	Glyma13g36240.1;
WD repeat-containing protein 36-like; K14554 U3 small nucleolar RNA-associated protein 21	1	Glyma08g47440.1;
callose synthase 10-like; K11000 callose synthase [EC:2.4.1.-]	1	Glyma04g36725.1;
probable glycerol-3-phosphate acyltransferase 3-like; K13508 glycerol-3-phosphate acyltransferase [EC:2.3.1.15]	1	Glyma13g02250.2;
hypothetical protein; K00666 fatty-acyl-CoA synthase [EC:6.2.1.-]	1	Glyma01g41700.1;
hypothetical protein; K02140 F-type H+-transporting ATPase subunit g [EC:3.6.3.14]	1	Glyma13g42810.1;
chaperone protein ClpB1-like; K03695 ATP-dependent Clp protease ATP-binding subunit ClpB	1	Glyma17g08540.1;
mitogen-activated protein kinase 2-like; K04371 extracellular signal-regulated kinase 1/2 [EC:2.7.11.24]	1	Glyma08g02060.1;
hypothetical protein; K08511 vesicle-associated membrane protein 72	1	Glyma07g37760.1;
transferase family protein; K15400 omega-hydroxypalmitate O-feruloyl transferase [EC:2.3.1.188]	1	Glyma08g07610.1;
U3 small nucleolar RNA-associated protein 18 homolog; K14553 U3 small nucleolar RNA-associated protein 18	1	Glyma15g06450.1;
Os04g0618700; K13420 LRR receptor-like serine/threonine-protein kinase FLS2 [EC:2.7.11.1]	1	Glyma12g35110.1;
hypothetical protein; K12947 signal peptidase complex subunit 2 [EC:3.4.-.-]	1	Glyma02g42170.1;
regulator of nonsense transcripts 1 homolog; K14326 regulator of nonsense transcripts 1 [EC:3.6.4.-]	1	Glyma11g04310.1;
putative beta-galactosidase (ISS); K01190 beta-galactosidase [EC:3.2.1.23]	1	Glyma07g34410.1;
disease resistance protein RPS2-like; K13459 disease resistance protein RPS2	1	Glyma14g36511.1;
multidrug and toxin extrusion protein 2-like; K03327 multidrug resistance protein, MATE family	1	Glyma07g12180.2;
auxin-induced protein X15-like; K14488 SAUR family protein	1	Glyma15g41130.1;
thiamin pyrophosphokinase 1-like; K00949 thiamine pyrophosphokinase [EC:2.7.6.2]	1	Glyma03g37160.2;
CYP93A1; cytochrome P450 93A1-like; K13261 cytochrome P450, family 93, subfamily A, polypeptide 1 (3,9-dihydroxypterocarpan 6a-monooxygenase) [EC:1.14.13.28]	1	Glyma02g30010.1;
plastid triose phophate translocator-like; K15283 solute carrier family 35, member E1	1	Glyma20g12835.1;
probable glutamyl-tRNA synthetase, cytoplasmic-like; K01885 glutamyl-tRNA synthetase [EC:6.1.1.17]	1	Glyma20g22170.1;
pyruvate kinase isozyme G, chloroplastic-like; K00873 pyruvate kinase [EC:2.7.1.40]	1	Glyma11g04490.2;
UGT73C1; cytokinin-O-glucosyltransferase 1; K13496 UDP-glucosyl transferase 73C [EC:2.4.1.-]	1	Glyma13g36490.1;
1,8-cineole synthase, chloroplast precursor, putative (EC:4.2.3.20); K15086 (3S)-linalool synthase [EC:4.2.3.25]	1	Glyma08g06590.2;
hypothetical protein; K10268 F-box and leucine-rich repeat protein 2/20	1	Glyma01g39660.1;
similar to peroxisomal membrane protein PMP22; K13348 protein Mpv17	1	Glyma13g35620.1;
hypothetical protein; K14570 RNA exonuclease 1 [EC:3.1.-.-]	1	Glyma13g42740.1;
hypothetical protein; K13094 RNA-binding protein 5/10	1	Glyma04g36010.1;
Cytokinin oxidase; K00279 cytokinin dehydrogenase [EC:1.5.99.12]	1	Glyma08g06360.1;
methyltransferase-like protein 16-like; K06970 23S rRNA (adenine1618-N6)-methyltransferase [EC:2.1.1.181]	1	Glyma08g09280.1;
protein KIAA0664 homolog; K03255 protein TIF31	1	Glyma20g07985.1;
uncharacterized LOC100500478; K00940 nucleoside-diphosphate kinase [EC:2.7.4.6]	1	Glyma20g08845.1;
Peroxidase; K00430 peroxidase [EC:1.11.1.7]	1	Glyma06g45920.1;
NADH-cytochrome b5 reductase-like protein-like; K00326 cytochrome-b5 reductase [EC:1.6.2.2]	1	Glyma17g12530.1;
ABSCISIC ACID-INSENSITIVE 5-like protein 2-like; K14432 ABA responsive element binding factor	1	Glyma06g02470.2;
MYB89; MYB transcription factor MYB89; K09422 myb proto-oncogene protein, plant	1	Glyma20g22230.1;
uncharacterized LOC100788854; K03453 bile acid:Na+ symporter, BASS family	1	Glyma13g33940.1;
aminophospholipid ATPase; K01530 phospholipid-translocating ATPase [EC:3.6.3.1]	1	Glyma17g13280.1;
DNA mismatch repair protein Msh2-like; K08735 DNA mismatch repair protein MSH2	1	Glyma17g13050.1;
hypothetical protein; K14502 protein brassinosteroid insensitive 2 [EC:2.7.11.1]	1	Glyma01g22554.1;
Protein SIS1, putative; K09510 DnaJ homolog subfamily B member 4	1	Glyma13g30870.1;
CYP78A5; cytochrome P450, family 78, subfamily A, polypeptide 5; K00517 [EC:1.14.-.-]	1	Glyma17g08820.1;
hypothetical protein; K03036 26S proteasome regulatory subunit N6	1	Glyma15g08850.1;
bZIP10; transcription factor bZIP10; K14432 ABA responsive element binding factor	1	Glyma08g08220.1;
protein phosphatase 2C and cyclic nucleotide-binding/kinase domain-containing protein-like; K04345 protein kinase A [EC:2.7.11.11]	1	Glyma07g38410.1;
uncharacterized LOC100814875; K03243 translation initiation factor 5B	1	Glyma20g30590.1;
ATP binding protein, putative; K10406 kinesin family member C2/C3	1	Glyma01g02890.1;
Os06g0265000; K01953 asparagine synthase (glutamine-hydrolysing) [EC:6.3.5.4]	1	Glyma20g28930.1;
PP5.2; serine/threonine-protein phosphatase 5; K04460 protein phosphatase 5 [EC:3.1.3.16]	1	Glyma15g05920.1;
probable MYST-like histone acetyltransferase 1-like; K11308 histone acetyltransferase MYST1 [EC:2.3.1.48]	1	Glyma12g32570.1;
geranylgeranyl pyrophosphate synthase, chloroplastic-like; K13789 geranylgeranyl diphosphate synthase, type II [EC:2.5.1.1 2.5.1.10 2.5.1.29]	1	Glyma02g35965.1;
ATP-dependent Clp protease proteolytic subunit 5, chloroplastic-like; K01358 ATP-dependent Clp protease, protease subunit [EC:3.4.21.92]	1	Glyma03g37880.2;
splicing factor 3B subunit 2-like; K12829 splicing factor 3B subunit 2	1	Glyma13g31550.1;
RNA-binding protein Musashi homolog 1-like; K14411 RNA-binding protein Musashi	1	Glyma10g33320.2;
sks12; protein SKU5 similar 12; K00423 L-ascorbate oxidase [EC:1.10.3.3]	1	Glyma05g04270.1;
Protein cereblon; K11793 cereblon	1	Glyma06g03140.1;
anaphase-promoting complex subunit 2-like; K03349 anaphase-promoting complex subunit 2	1	Glyma11g34170.1;
Os05g0110900; K00924 [EC:2.7.1.-]	1	Glyma13g41130.1;
hypothetical protein; K14416 elongation factor 1 alpha-like protein	1	Glyma13g41140.2;
RNA polymerase II C-terminal domain phosphatase-like protein; K15732 RNA polymerase II subunit A C-terminal domain phosphatase [EC:3.1.3.16]	1	Glyma08g28920.1;
AACT1; anthocyanin 5-aromatic acyltransferase 1; K14329 agmatine coumaroyltransferase [EC:2.3.1.64 2.3.1.-]	1	Glyma12g32660.1;
hypothetical protein; K14510 serine/threonine-protein kinase CTR1 [EC:2.7.11.1]	1	Glyma02g45770.1;
VHA-A3; V-type H+-transporting ATPase subunit I; K02154 V-type H+-transporting ATPase subunit I [EC:3.6.3.14]	1	Glyma20g08120.1;
probable diacylglycerol kinase 3-like; K00901 diacylglycerol kinase [EC:2.7.1.107]	1	Glyma13g01360.3;
hypothetical protein; K07562 nonsense-mediated mRNA decay protein 3	1	Glyma12g30510.2;
serine carboxypeptidase-like 31-like; K13289 cathepsin A (carboxypeptidase C) [EC:3.4.16.5]	1	Glyma13g31690.1;
AP-2 complex subunit alpha-2-like; K11824 AP-2 complex subunit alpha	1	Glyma12g30520.1;
hypothetical protein; K14423 4,4-dimethyl-9beta,19-cyclopropylsterol-4alpha-methyl oxidase [EC:1.14.13.72]	1	Glyma10g36730.1;
infA; translation initiation factor IF1; K02518 translation initiation factor IF-1	1	Glyma17g08790.1;
WD-40 repeat-containing protein MSI3-like; K10752 histone-binding protein RBBP4	1	Glyma12g03700.1;
DNA ligase 1-like; K10747 DNA ligase 1 [EC:6.5.1.1]	1	Glyma11g19880.1;
ATARFA1E; ADP-ribosylation factor A1E; K07977 Arf/Sar family, other	1	Glyma09g03540.1;
hypothetical protein; K08825 dual-specificity tyrosine-(Y)-phosphorylation regulated kinase [EC:2.7.12.1]	1	Glyma08g06160.1;
AMP dependent CoA ligase, putative (EC:1.13.12.7); K01904 4-coumarate--CoA ligase [EC:6.2.1.12]	1	Glyma13g01080.2;
FLS2; flagellin-sensitive 2; K13420 LRR receptor-like serine/threonine-protein kinase FLS2 [EC:2.7.11.1]	1	Glyma17g01850.1;
ethylene-responsive transcription factor RAP2-12-like; K09286 EREBP-like factor	1	Glyma04g39510.1;
PI3K, SPI3K-5; phosphatidylinositol 3-kinase (EC:2.7.1.137); K00914 phosphatidylinositol 3-kinase [EC:2.7.1.137]	1	Glyma06g10090.1;
GTP-binding protein TypA/BipA homolog; K06207 GTP-binding protein	1	Glyma12g14080.1;
WD repeat-containing protein 74-like; K14841 ribosome biogenesis protein NSA1	1	Glyma13g36480.1;
hypothetical protein; K10300 F-box protein, helicase, 18 [EC:3.6.4.12]	1	Glyma03g36340.1;
WRKY transcription factor 22-like; K13425 WRKY transcription factor 22	1	Glyma08g08340.1;
cc-nbs-lrr resistance protein; K13457 disease resistance protein RPM1	1	Glyma20g08340.1;
cytochrome P450 90A1-like; K09588 cytochrome P450, family 90, subfamily A, polypeptide 1 [EC:1.14.-.-]	1	Glyma02g42390.1;
auxin-induced protein 6B-like; K14488 SAUR family protein	1	Glyma11g20050.1;
hypothetical protein; K05770 benzodiazapine receptor	1	Glyma03g37140.1;
uncharacterized LOC100305778; K12621 U6 snRNA-associated Sm-like protein LSm2	1	Glyma03g30750.1;
cox2; cytochrome oxidase subunit 2; K02261 cytochrome c oxidase subunit 2	1	Glyma15g15530.1;
eukaryotic translation initiation factor 2 subunit alpha-like; K03237 translation initiation factor 2 subunit 1	1	Glyma11g35600.1;
transcription factor MYB86-like; K09422 myb proto-oncogene protein, plant	1	Glyma04g36110.1;
aspartyl aminopeptidase-like; K01267 aspartyl aminopeptidase [EC:3.4.11.21]	1	Glyma04g36940.1;
Isomerase, putative; K06998	1	Glyma13g39580.1;
hypothetical protein; K13417 somatic embryogenesis receptor kinase 4 [EC:2.7.10.1 2.7.11.1]	1	Glyma11g32080.2;
Os12g0561200; K11666 INO80 complex subunit B	1	Glyma03g37890.2;
glycerol-3-phosphate acyltransferase 5-like; K13508 glycerol-3-phosphate acyltransferase [EC:2.3.1.15]	1	Glyma02g41660.1;
glycyl-tRNA synthetase 2, chloroplastic/mitochondrial-like; K14164 glycyl-tRNA synthetase [EC:6.1.1.14]	1	Glyma03g26120.2;
Rac-like GTP-binding protein; K04392 Ras-related C3 botulinum toxin substrate 1	1	Glyma12g03660.1;
uncharacterized LOC100796560; K14311 nuclear pore complex protein Nup188	1	Glyma11g10471.1;
protein transport Sec1a-like; K15292 syntaxin-binding protein 1	1	Glyma01g34340.2;
CTP synthase-like; K01937 CTP synthase [EC:6.3.4.2]	1	Glyma02g01770.1;
Lysine-specific demethylase 5D; K11446 histone demethylase JARID1 [EC:1.14.11.-]	1	Glyma04g39260.1;
CYP83B1; cytochrome P450 83B1; K11818 cytochrome P450, family 83, subfamily B, polypeptide 1 [EC:1.14.-.-]	1	Glyma17g37520.1;
peroxidase-like; K10529 alpha-dioxygenase [EC:1.-.-.-]	1	Glyma08g05620.2;
hypothetical protein; K12196 vacuolar protein-sorting-associated protein 4	1	Glyma11g07380.1;
copper transport protein ATOX1-like; K07213 copper chaperone	1	Glyma07g37740.2;
HTA901; histone H2; K11251 histone H2A	1	Glyma13g36180.1;
uncharacterized LOC100306492; K09705 hypothetical protein	1	Glyma13g17140.1;
hypothetical protein; K03696 ATP-dependent Clp protease ATP-binding subunit ClpC	1	Glyma18g06990.1;
hypothetical protein; K09838 zeaxanthin epoxidase [EC:1.14.13.90]	1	Glyma01g39306.1;
lactoylglutathione lyase-like; K01759 lactoylglutathione lyase [EC:4.4.1.5]	1	Glyma11g20000.4;
uncharacterized LOC100816287; K03453 bile acid:Na+ symporter, BASS family	1	Glyma17g12890.1;
unknown zinc finger protein; K10601 E3 ubiquitin-protein ligase synoviolin [EC:6.3.2.19]	1	Glyma13g01461.1;
systemin receptor SR160-like; K13415 protein brassinosteroid insensitive 1 [EC:2.7.10.1 2.7.11.1]	1	Glyma04g39610.2;
uncharacterized LOC100830772; K03539 ribonuclease P/MRP protein subunit RPP1 [EC:3.1.26.5]	1	Glyma10g33390.1;
MSI1; K10752 histone-binding protein RBBP4	1	Glyma08g09090.1;
uncharacterized LOC100306136; K00432 glutathione peroxidase [EC:1.11.1.9]	1	Glyma03g30800.1;
SNF1-related protein kinase regulatory subunit beta-2-like; K07199 5'-AMP-activated protein kinase, regulatory beta subunit	1	Glyma07g39793.1;
pyridoxal kinase-like; K00868 pyridoxine kinase [EC:2.7.1.35]	1	Glyma18g04360.1;
probable helicase DDB_G0274399-like; K10706 senataxin [EC:3.6.4.-]	1	Glyma08g08230.2;
proline dehydrogenase 2, mitochondrial-like; K00318 proline dehydrogenase [EC:1.5.99.8]	1	Glyma08g28460.1;
glycoside hydrolase family 28 protein; K01184 polygalacturonase [EC:3.2.1.15]	1	Glyma08g02050.1;
elongation factor Tu, mitochondrial-like; K02358 elongation factor Tu	1	Glyma03g30720.1;
similar to serine/threonine protein kinase; K08282 non-specific serine/threonine protein kinase [EC:2.7.11.1]	1	Glyma01g22490.2;
probable WRKY transcription factor 33-like; K13424 WRKY transcription factor 33	1	Glyma02g39870.1;
AP3; flowering-related B-class MADS-box protein APETALA3; K09264 MADS-box transcription factor, plant	1	Glyma11g33460.1;
hypothetical protein; K01184 polygalacturonase [EC:3.2.1.15]	1	Glyma10g28551.1;
linoleate 13S-lipoxygenase 2-1, chloroplastic-like; K00454 lipoxygenase [EC:1.13.11.12]	1	Glyma11g13880.2;
CYP81D3; cytochrome P450, family 81, subfamily D, polypeptide 3; K00517 [EC:1.14.-.-]	1	Glyma08g09460.1;
1-aminocyclopropane-1-carboxylate oxidase; K05933 aminocyclopropanecarboxylate oxidase [EC:1.14.17.4]	1	Glyma08g05500.1;
Os07g0186500; K13457 disease resistance protein RPM1	1	Glyma16g09963.1;
dynamin-related protein involved in mitochondrial division CmDnm1/DRP3; K01528 dynamin GTPase [EC:3.6.5.5]	1	Glyma07g12850.1;
programmed cell death protein 2-like; K14801 pre-rRNA-processing protein TSR4	1	Glyma04g39660.1;
WRKY transcription factor 22-like; K13426 WRKY transcription factor 29	1	Glyma14g36446.1;
V-type proton ATPase 116 kDa subunit a isoform 1-like; K02154 V-type H+-transporting ATPase subunit I [EC:3.6.3.14]	1	Glyma11g12120.1;
MYB099; hypothetical protein; K09422 myb proto-oncogene protein, plant	1	Glyma11g19980.1;
uncharacterized LOC100306641; K10740 replication factor A3	1	Glyma03g35460.3;
CCR1-2; cinnamoyl-CoA reductase (EC:1.2.1.44); K09753 cinnamoyl-CoA reductase [EC:1.2.1.44]	1	Glyma02g39630.1;
malate dehydrogenase; K00026 malate dehydrogenase [EC:1.1.1.37]	1	Glyma01g40580.2;
E3 ubiquitin-protein ligase RNF167-like; K15692 E3 ubiquitin-protein ligase RNF13 [EC:6.3.2.19]	1	Glyma13g21551.1;
glutamate carboxypeptidase 2 (EC:3.4.17.21); K01301 glutamate carboxypeptidase II [EC:3.4.17.21]	1	Glyma12g23220.1;
josephin-like protein-like; K15235 josephin [EC:3.4.19.12]	1	Glyma13g31360.1;
beta-glucosidase 46-like; K05350 beta-glucosidase [EC:3.2.1.21]	1	Glyma17g01880.1;
chlorophyll A/B binding protein, putative; K08917 light-harvesting complex II chlorophyll a/b binding protein 6	1	Glyma08g07880.1;
cytokinin hydroxylase-like; K10717 cytokinin trans-hydroxylase	1	Glyma08g48030.1;
uncharacterized LOC100527794; K04794 peptidyl-tRNA hydrolase, PTH2 family [EC:3.1.1.29]	1	Glyma11g10490.1;
hypothetical protein; K14525 ribonucleases P/MRP protein subunit RPP25 [EC:3.1.26.5]	1	Glyma04g39480.2;
H/ACA ribonucleoprotein complex non-core subunit NAF1; K14763 H/ACA ribonucleoprotein complex non-core subunit NAF1	1	Glyma12g11810.2;
hypothetical protein; K15340 DNA cross-link repair 1A protein	1	Glyma08g28950.1;
serpin-ZX-like; K13963 serpin B	1	Glyma06g03960.1;
uncharacterized LOC100527505; K04078 chaperonin GroES	1	Glyma07g34380.1;
aspartate-semialdehyde dehydrogenase-like; K00133 aspartate-semialdehyde dehydrogenase [EC:1.2.1.11]	1	Glyma08g05250.1;
1-phosphatidylinositol-3-phosphate 5-kinase; K00921 1-phosphatidylinositol-3-phosphate 5-kinase [EC:2.7.1.150]	1	Glyma13g17500.1;
Transcription factor AtMYC2, putative (EC:1.3.1.74); K13422 transcription factor MYC2	1	Glyma12g33751.1;
ATP-dependent Clp protease proteolytic subunit-related protein 4, chloroplastic-like; K01358 ATP-dependent Clp protease, protease subunit [EC:3.4.21.92]	1	Glyma05g05440.2;
methionine aminopeptidase 1D, chloroplastic/mitochondrial-like; K01265 methionyl aminopeptidase [EC:3.4.11.18]	1	Glyma01g39200.1;
nuclear cap-binding protein subunit 2-like; K12883 nuclear cap-binding protein subunit 2	1	Glyma13g37030.1;
SKP1-like protein; K03094 S-phase kinase-associated protein 1	1	Glyma14g40030.2;
hypoxanthine-guanine phosphoribosyltransferase-like; K00760 hypoxanthine phosphoribosyltransferase [EC:2.4.2.8]	1	Glyma20g31110.1;
uncharacterized LOC100500068; K11251 histone H2A	1	Glyma13g36190.1;
ATM; serine/threonine-protein kinase; K04728 ataxia telangiectasia mutated family protein [EC:2.7.11.1]	1	Glyma13g20000.2;
ADP-ribosylation factor-related protein 1-like; K07952 ADP-ribosylation factor related protein 1	1	Glyma15g11090.1;
vacuolar protein sorting-associated protein 45 homolog; K12479 vacuolar protein sorting-associated protein 45	1	Glyma06g12820.1;
calmodulin-like protein 11; K13448 calcium-binding protein CML	1	Glyma03g31430.1;
actin-related protein 2/3 complex subunit 5-like; K05754 actin related protein 2/3 complex, subunit 5	1	Glyma03g26690.1;
zeaxanthin epoxidase, putative (EC:1.14.13.90); K09838 zeaxanthin epoxidase [EC:1.14.13.90]	1	Glyma01g39313.1;
uncharacterized LOC100808335; K15559 regulator of Ty1 transposition protein 103	1	Glyma16g05720.1;
hypothetical protein; K15501 serine/threonine-protein phosphatase 6 regulatory subunit 3	1	Glyma15g13580.2;
transcription factor ATR2-like; K13422 transcription factor MYC2	1	Glyma01g02930.2;
WRKY transcription factor 22; K13425 WRKY transcription factor 22	1	Glyma13g36540.1;
uncharacterized LOC100787998; K13094 RNA-binding protein 5/10	1	Glyma04g36010.2;
bifunctional monodehydroascorbate reductase and carbonic anhydrase nectarin-3-like; K01674 carbonic anhydrase [EC:4.2.1.1]	1	Glyma12g29960.2;
uncharacterized LOC100250127; K15559 regulator of Ty1 transposition protein 103	1	Glyma12g23230.1;
bifunctional aspartate aminotransferase and glutamate/aspartate-prephenate aminotransferase-like; K15849 bifunctional aspartate aminotransferase and glutamate/aspartate-prephenate aminotransferase [EC:2.6.1.1 2.6.1.78 2.6.1.79]	1	Glyma02g01830.1;
ubiquitin-60S ribosomal protein L40-like; K02927 large subunit ribosomal protein L40e	1	Glyma03g35540.2;
50S ribosomal protein L4, chloroplastic-like; K02926 large subunit ribosomal protein L4	1	Glyma03g26080.1;
serine/threonine-protein phosphatase 2A regulatory subunit B'' subunit alpha-like; K11583 protein phosphatase 2 (formerly 2A), regulatory subunit B''	1	Glyma10g32500.1;
hypothetical protein; K11294 nucleolin	1	Glyma17g13470.1;
hypothetical protein; K13289 cathepsin A (carboxypeptidase C) [EC:3.4.16.5]	1	Glyma06g12800.2;
hypothetical protein; K10357 myosin V	1	Glyma12g22300.1;
pantothenate kinase 2-like; K09680 type II pantothenate kinase [EC:2.7.1.33]	1	Glyma13g21030.1;
Os01g0826400; K13424 WRKY transcription factor 33	1	Glyma08g26230.1;
uncharacterized LOC100305530; K11099 small nuclear ribonucleoprotein G	1	Glyma03g35490.1;
1-phosphatidylinositol-3-phosphate 5-kinase-like; K00921 1-phosphatidylinositol-3-phosphate 5-kinase [EC:2.7.1.150]	1	Glyma06g02550.1;
Os03g0717000; K00924 [EC:2.7.1.-]	1	Glyma18g07140.1;
casein kinase, putative; K02218 casein kinase 1 [EC:2.7.11.1]	1	Glyma20g08690.1;
histone methyltransferase; K11423 histone-lysine N-methyltransferase SETD2 [EC:2.1.1.43]	1	Glyma10g36720.1;
Os07g0102500; K15191 La-related protein 7	1	Glyma06g02460.1;
MSCL8; MscS-Like mechanosensitive ion channel MSCL8; K16052 MscS family membrane protein YnaI	1	Glyma06g10060.1;
ribonucleotide reductase small subunit; K10808 ribonucleoside-diphosphate reductase subunit M2 [EC:1.17.4.1]	1	Glyma07g38570.1;
Os06g0551400; K07976 Rab family, other	1	Glyma13g36530.2;
hypothetical protein; K03580 ATP-dependent helicase HepA [EC:3.6.4.-]	1	Glyma08g09120.1;
probable U3 small nucleolar RNA-associated protein 11-like; K14769 U3 small nucleolar RNA-associated protein 11	1	Glyma08g08210.1;
MBTPS1; membrane-bound transcription factor peptidase, site 1; K08653 membrane-bound transcription factor site-1 protease [EC:3.4.21.112]	1	Glyma06g02481.1;
hypothetical protein; K14497 protein phosphatase 2C [EC:3.1.3.16]	1	Glyma10g29060.1;
ribosomal protein S6 kinase, putative (EC:2.7.11.13); K04688 p70 ribosomal S6 kinase [EC:2.7.11.1]	1	Glyma14g36660.1;
ABC(ABCC) family transporter: multispecific organic anion/multidrug (ABCC); K05666 ATP-binding cassette, subfamily C (CFTR/MRP), member 2	1	Glyma20g30490.2;
Os02g0804150; K02983 small subunit ribosomal protein S30e	1	Glyma01g41810.1;
2-isopropylmalate synthase 2, chloroplastic-like; K01649 2-isopropylmalate synthase [EC:2.3.3.13]	1	Glyma10g44180.4;
periplasmic beta-glucosidase-like; K01188 beta-glucosidase [EC:3.2.1.21]	1	Glyma15g13620.1;
uncharacterized LOC100794094; K12849 pre-mRNA-splicing factor 38A	1	Glyma10g29080.1;
tRNA (guanine-N(7)-)-methyltransferase subunit WDR4-like; K15443 tRNA (guanine-N(7)-)-methyltransferase subunit TRM82	1	Glyma03g31220.1;
aspartyl-tRNA synthetase, cytoplasmic-like; K01876 aspartyl-tRNA synthetase [EC:6.1.1.12]	1	Glyma17g34070.1;
PHYA; phytochrome A; K12120 phytochrome A	1	Glyma20g22160.1;
Geranylgeranyl pyrophosphate synthase; K13789 geranylgeranyl diphosphate synthase, type II [EC:2.5.1.1 2.5.1.10 2.5.1.29]	1	Glyma10g32770.1;
U2B''; U2 small nuclear ribonucleoprotein B''; K11094 U2 small nuclear ribonucleoprotein B''	1	Glyma02g39890.1;
Os06g0181300; K11111 telomeric repeat-binding factor 2	1	Glyma08g05240.1;
Pre-mRNA-splicing factor SPF27-like protein; K12861 pre-mRNA-splicing factor SPF27	1	Glyma08g05590.1;
MYB063; hypothetical protein; K09422 myb proto-oncogene protein, plant	1	Glyma12g32541.1;
uncharacterized LOC100779982; K14409 protein SMG7	1	Glyma07g35910.1;
hypothetical protein; K03111 single-strand DNA-binding protein	1	Glyma10g29070.2;
hypothetical protein; K11498 centromeric protein E	1	Glyma17g13040.1;
PpMADS3; MIKC MADS-domain protein PpMADS3; K09265 MADS-box transcription factor, other eukaryote	1	Glyma13g02170.1;
serine/threonine-protein kinase SRPK1-like; K08832 serine/threonine-protein kinase SRPK3 [EC:2.7.11.1]	1	Glyma12g30440.1;
probable histone H2B.1-like; K11252 histone H2B	1	Glyma13g39590.2;
cysteine protease, putative (EC:1.3.1.74); K01365 cathepsin L [EC:3.4.22.15]	1	Glyma12g17421.1;
4-coumarate--CoA ligase 1-like; K01904 4-coumarate--CoA ligase [EC:6.2.1.12]	1	Glyma13g01080.1;
aspartyl/glutamyl-tRNA(Asn/Gln) amidotransferase subunit B-like; K02434 aspartyl-tRNA(Asn)/glutamyl-tRNA (Gln) amidotransferase subunit B [EC:6.3.5.6 6.3.5.7]	1	Glyma20g08306.1;
CYP71B36; cytochrome P450 71B36; K00517 [EC:1.14.-.-]	1	Glyma17g13420.1;
hypothetical protein; K07767 microtubule-severing ATPase [EC:3.6.4.3]	1	Glyma08g09050.1;
probable mitochondrial 2-oxoglutarate/malate carrier protein-like; K15104 solute carrier family 25 (mitochondrial oxoglutarate transporter), member 11	1	Glyma01g02950.1;
U3 small nucleolar RNA-interacting protein 2-like; K14793 ribosomal RNA-processing protein 9	1	Glyma15g13570.1;
hypothetical protein; K01051 pectinesterase [EC:3.1.1.11]	1	Glyma01g41820.1;
uncharacterized LOC100381281; K07375 tubulin beta	1	Glyma08g05850.1;
Os07g0673500; K12890 splicing factor, arginine/serine-rich 1/9	1	Glyma16g02500.1;
ubiquitin carboxyl-terminal hydrolase 8-like; K11835 ubiquitin carboxyl-terminal hydrolase 4/11/15 [EC:3.1.2.15]	1	Glyma12g31656.1;
glucose-6-phosphate/phosphate translocator 2, chloroplastic-like; K15283 solute carrier family 35, member E1	1	Glyma17g01891.1;
TIR1; transport inhibitor response 1; K14485 transport inhibitor response 1	1	Glyma08g06390.1;
Ptr4CL8; 4-coumarate-coa ligase; K01904 4-coumarate--CoA ligase [EC:6.2.1.12]	1	Glyma06g03466.1;
ubiquinone biosynthesis monooxygenase COQ6-like; K06126 ubiquinone biosynthesis monooxygenase Coq6 [EC:1.14.13.-]	1	Glyma08g45905.1;
ethylene-responsive transcription factor 5-like; K09286 EREBP-like factor	1	Glyma03g26437.1;
phosphatidylinositol-4-phosphate 5-kinase 4-like; K00889 1-phosphatidylinositol-4-phosphate 5-kinase [EC:2.7.1.68]	1	Glyma19g31110.1;
phospholipase C 4-like; K01114 phospholipase C [EC:3.1.4.3]	1	Glyma20g08030.1;
Nudix hydrolase; K03426 NAD+ diphosphatase [EC:3.6.1.22]	1	Glyma17g12550.1;
hypothetical protein; K14538 nuclear GTP-binding protein	1	Glyma03g31040.2;
UDP-glucosyl transferase 73C; K13496 UDP-glucosyl transferase 73C [EC:2.4.1.-]	1	Glyma13g36500.1;
hypothetical protein; K13162 poly(rC)-binding protein 2/3/4	1	Glyma13g00510.1;
uncharacterized LOC100526991; K01800 maleylacetoacetate isomerase [EC:5.2.1.2]	1	Glyma11g32330.1;
40S ribosomal protein S9-2-like; K02997 small subunit ribosomal protein S9e	1	Glyma05g01180.1;
guanine nucleotide-binding protein subunit beta-like protein-like; K14753 guanine nucleotide-binding protein subunit beta-2-like 1 protein	1	Glyma08g05610.1;
hypothetical protein; K09338 homeobox-leucine zipper protein	1	Glyma03g26701.1;
(3R)-hydroxymyristoyl-[acyl-carrier-protein] dehydratase-like; K02372 3R-hydroxymyristoyl ACP dehydrase [EC:4.2.1.-]	1	Glyma08g07871.1;
oligopeptidase A-like; K01414 oligopeptidase A [EC:3.4.24.70]	1	Glyma11g25890.1;
uncharacterized LOC100811652; K08869 aarF domain-containing kinase	1	Glyma04g06260.1;
probable alpha,alpha-trehalose-phosphate synthase [UDP-forming] 11-like; K16055 trehalose 6-phosphate synthase/phosphatase [EC:2.4.1.15 3.1.3.12]	1	Glyma13g01420.1;
50S ribosomal protein L13-like; K02871 large subunit ribosomal protein L13	1	Glyma20g07443.1;
DELLA protein GAI1, putative; K14494 DELLA protein	1	Glyma10g33380.1;
uncharacterized LOC100527679; K01602 ribulose-bisphosphate carboxylase small chain [EC:4.1.1.39]	1	Glyma13g00910.1;
ADP,ATP carrier protein 3, mitochondrial-like; K05863 solute carrier family 25 (mitochondrial adenine nucleotide translocator), member 4/5/6/31	1	Glyma13g37140.1;
UDP-glucose 6-dehydrogenase-like; K00012 UDPglucose 6-dehydrogenase [EC:1.1.1.22]	1	Glyma17g08491.1;
3-oxoacyl-[acyl-carrier-protein] reductase 1, chloroplastic-like; K00059 3-oxoacyl-[acyl-carrier protein] reductase [EC:1.1.1.100]	1	Glyma09g26480.2;
cyclin-dependent kinase E-1-like; K02208 cyclin-dependent kinase 8/11 [EC:2.7.11.22 2.7.11.23]	1	Glyma20g11980.1;
CYP81D8; cytochrome P450, family 81, subfamily D, polypeptide 8; K00517 [EC:1.14.-.-]	1	Glyma08g09450.1;
RAB11c; Ras-related protein RABA2a; K07976 Rab family, other	1	Glyma12g28660.1;
zinc transporter 1-like; K14709 solute carrier family 39 (zinc transporter), member 1/2/3	1	Glyma13g41330.1;
argininosuccinate lyase-like; K01755 argininosuccinate lyase [EC:4.3.2.1]	1	Glyma06g10130.1;
aldehyde dehydrogenase family 2 member B7, mitochondrial-like; K00128 aldehyde dehydrogenase (NAD+) [EC:1.2.1.3]	1	Glyma07g36910.1;
SFerH-3; ferritin (EC:1.16.3.1); K00522 ferritin heavy chain [EC:1.16.3.1]	1	Glyma11g35610.1;
9-cis-epoxycarotenoid dioxygenase NCED1, chloroplastic-like; K09840 9-cis-epoxycarotenoid dioxygenase [EC:1.13.11.51]	1	Glyma08g28391.1;
SEC1B; SM/Sec1-family protein; K15292 syntaxin-binding protein 1	1	Glyma08g08260.1;
beta-glucosidase 47-like; K05350 beta-glucosidase [EC:3.2.1.21]	1	Glyma15g11290.2;
ring finger, putative; K03358 anaphase-promoting complex subunit 11	1	Glyma20g22331.1;
hypothetical protein; K01533 Cu2+-exporting ATPase [EC:3.6.3.4]	1	Glyma08g07710.1;
cell division cycle protein 27 homolog B-like; K03350 anaphase-promoting complex subunit 3	1	Glyma08g28550.1;
CBF1; dehydration-responsive element-binding protein 1B; K09286 EREBP-like factor	1	Glyma03g34970.1;
hypothetical protein; K06689 ubiquitin-conjugating enzyme E2 D/E [EC:6.3.2.19]	1	Glyma12g03670.1;
LRR receptor-like serine/threonine-protein kinase FLS2-like; K13420 LRR receptor-like serine/threonine-protein kinase FLS2 [EC:2.7.11.1]	1	Glyma14g34833.1;
tRNA (guanine-N(1)-)-methyltransferase-like; K15429 tRNA (guanine37-N1)-methyltransferase [EC:2.1.1.228]	1	Glyma17g12985.1;
atpF, GlmaCp025; ATPase subunit I; K02109 F-type H+-transporting ATPase subunit b [EC:3.6.3.14]	1	Glyma07g35975.1;
serine hydroxymethyltransferase 4; K00600 glycine hydroxymethyltransferase [EC:2.1.2.1]	1	Glyma07g35980.1;
ubiquitin carboxyl-terminal hydrolase 14-like; K11836 ubiquitin carboxyl-terminal hydrolase 5/13 [EC:3.1.2.15]	1	Glyma12g22240.1;
hypothetical protein; K13457 disease resistance protein RPM1	1	Glyma10g32800.1;
Vacuolar cation/proton exchanger; K07300 Ca2+:H+ antiporter	1	Glyma18g07060.2;
uncharacterized LOC100305702; K03872 transcription elongation factor B, polypeptide 1	1	Glyma13g41411.1;
26S proteasome regulatory subunit 4 homolog A-like; K03062 26S proteasome regulatory subunit T2	1	Glyma13g19280.1;
hypothetical protein; K09060 plant G-box-binding factor	1	Glyma03g35101.1;
GA2ox6; gibberellin 2-oxidase; K04125 gibberellin 2-oxidase [EC:1.14.11.13]	1	Glyma15g14633.1;
splicing endonuclease positive effector sen1, putative; K10706 senataxin [EC:3.6.4.-]	1	Glyma15g00301.1;
Xyloglucan endotransglucosylase/hydrolase protein 22 precursor, putative (EC:2.4.1.207); K08235 xyloglucan:xyloglucosyl transferase [EC:2.4.1.207]	1	Glyma13g01110.1;
hypothetical protein; K01802 peptidylprolyl isomerase [EC:5.2.1.8]	1	Glyma08g09480.1;
thymidine kinase-like; K00857 thymidine kinase [EC:2.7.1.21]	1	Glyma20g14210.1;
large subunit ribosomal protein LP2; K02943 large subunit ribosomal protein LP2	1	Glyma03g35080.1;
MSCL9; MscS-Like mechanosensitive ion channel MSCL9; K16052 MscS family membrane protein YnaI	1	Glyma06g10050.1;
uncharacterized LOC100852464; K15031 transcription termination factor, mitochondrial	1	Glyma15g00290.1;
monooxygenase, putative (EC:1.14.13.8); K11816 YUCCA family monooxygenase [EC:1.14.13.-]	1	Glyma13g17340.1;
soluble inorganic pyrophosphatase 1, chloroplastic-like; K01507 inorganic pyrophosphatase [EC:3.6.1.1]	1	Glyma15g06670.1;
peroxisome biogenesis protein 3-2-like; K13336 peroxin-3	1	Glyma08g05600.1;
CDKAL1-like protein-like; K15865 CDK5 regulatory subunit-associated protein 1-like 1	1	Glyma02g02215.1;
uncharacterized LOC100804236; K03024 DNA-directed RNA polymerase III subunit RPC7	1	Glyma13g30880.1;
photosystem I reaction center subunit III, chloroplastic-like; K02694 photosystem I subunit III	1	Glyma05g00620.1;
hypothetical protein; K13412 calcium-dependent protein kinase [EC:2.7.11.1]	1	Glyma02g41540.1;
FAD3, FAD3C; microsomal omega-3 fatty acid desaturase (EC:1.14.99.-); K10257 omega-3 fatty acid desaturase (delta-15 desaturase) [EC:1.14.19.-]	1	Glyma18g06950.1;
uncharacterized LOC100789203; K01988 lactosylceramide 4-alpha-galactosyltransferase [EC:2.4.1.228]	1	Glyma13g31530.1;
hypothetical protein; K12611 mRNA-decapping enzyme 1B [EC:3.-.-.-]	1	Glyma03g35640.1;
mitochondrial chaperone BCS1-like; K08900 mitochondrial chaperone BCS1	1	Glyma17g34060.1;
GPI mannosyltransferase 3-like; K05286 phosphatidylinositol glycan, class B [EC:2.4.1.-]	1	Glyma13g01500.1;
plasma membrane ATPase 4-like; K01535 H+-transporting ATPase [EC:3.6.3.6]	1	Glyma13g00840.1;
AP-4 complex subunit mu-like; K12402 AP-4 complex subunit mu-1	1	Glyma06g03280.1;
transcription regulatory protein SNF2-like; K11647 SWI/SNF-related matrix-associated actin-dependent regulator of chromatin subfamily A member 2/4 [EC:3.6.4.-]	1	Glyma20g28120.1;
small nuclear ribonucleoprotein Sm D1-like; K11087 small nuclear ribonucleoprotein D1	1	Glyma02g10640.1;
Ribose-5-phosphate isomerase A; K01807 ribose 5-phosphate isomerase A [EC:5.3.1.6]	1	Glyma09g03511.1;
hypothetical protein; K10802 high mobility group protein B1	1	Glyma05g25892.1;
cell division control protein 2 homolog-like; K02206 cyclin-dependent kinase 2 [EC:2.7.11.22]	1	Glyma08g08330.2;
hypothetical protein; K07870 Ras homolog gene family, member T1	1	Glyma02g16650.2;
phosphoethanolamine n-methyltransferase, putative (EC:2.1.1.103); K05929 phosphoethanolamine N-methyltransferase [EC:2.1.1.103]	1	Glyma08g05911.1;
hypothetical protein; K00861 riboflavin kinase [EC:2.7.1.26]	1	Glyma11g35920.1;
dnaJ homolog subfamily B member 4-like; K09510 DnaJ homolog subfamily B member 4	1	Glyma13g30890.1;
WD-repeat protein, putative (EC:2.7.11.7); K14963 COMPASS component SWD3	1	Glyma17g13500.1;
Histone H4; K11254 histone H4	1	Glyma18g07153.1;
sphingolipid delta(4)-desaturase DES1-like; K04712 sphingolipid delta-4 desaturase [EC:1.14.-.-]	1	Glyma13g31440.1;
hydroquinone glucosyltransferase-like; K08237 hydroquinone glucosyltransferase [EC:2.4.1.218]	1	Glyma03g26890.1;
BTB/POZ and MATH domain-containing protein 2-like; K10523 speckle-type POZ protein	1	Glyma03g30740.1;
CYP735A5; cytochrome P450; K10717 cytokinin trans-hydroxylase	1	Glyma10g37910.1;
probable membrane-associated 30 kDa protein, chloroplastic-like; K03969 phage shock protein A	1	Glyma20g08406.1;
hypothetical protein; K00913 inositol-1,3,4-trisphosphate 5/6-kinase / inositol-tetrakisphosphate 1-kinase [EC:2.7.1.159 2.7.1.134]	1	Glyma18g04380.1;
125 kDa kinesin-related protein-like; K10398 kinesin family member 11	1	Glyma03g35510.1;
putative calcium-binding protein CML25; K13448 calcium-binding protein CML	1	Glyma12g29400.1;
histone deacetylase 5-like; K11407 histone deacetylase 6/10 [EC:3.5.1.98]	1	Glyma17g08581.1;
casein kinase I isoform delta-like; K08960 casein kinase 1, epsilon [EC:2.7.11.1]	1	Glyma10g32490.1;
hypothetical protein; K13464 jasmonate ZIM domain-containing protein	1	Glyma20g28841.1;
histone deacetylase HDT1-like; K11276 nucleophosmin 1	1	Glyma12g09000.1;
beta-glucosidase, putative (EC:3.2.1.21); K01188 beta-glucosidase [EC:3.2.1.21]	1	Glyma15g42570.1;
ARA-2; Ras-related protein RABA1a; K07976 Rab family, other	1	Glyma13g36530.1;
uncharacterized LOC100244254; K01855 tRNA pseudouridine38/39 synthase [EC:5.4.99.45]	1	Glyma08g05376.1;
p68 RNA helicase; K12823 ATP-dependent RNA helicase DDX5/DBP2 [EC:3.6.4.13]	1	Glyma18g05805.1;
serine/arginine rich splicing factor, putative; K12900 FUS-interacting serine-arginine-rich protein 1	1	Glyma14g36670.1;
hypothetical protein; K12855 pre-mRNA-processing factor 6	1	Glyma07g36870.3;
leucyl-tRNA synthetase, cytoplasmic-like; K01869 leucyl-tRNA synthetase [EC:6.1.1.4]	1	Glyma01g41660.1;
uncharacterized LOC100787602; K14409 protein SMG7	1	Glyma20g08040.1;
peptide transporter PTR1-like; K14638 solute carrier family 15 (peptide/histidine transporter), member 3/4	1	Glyma18g07220.1;
hypothetical protein; K04505 presenilin 1 [EC:3.4.23.-]	1	Glyma17g08640.1;
E3 ubiquitin-protein ligase RNF25-like; K10640 E3 ubiquitin-protein ligase RNF25 [EC:6.3.2.19]	1	Glyma03g26160.2;
Signal peptide peptidase-like 2B; K09597 signal peptide peptidase-like 2B [EC:3.4.23.-]	1	Glyma03g26505.1;
uncharacterized LOC100500366; K12184 ESCRT-I complex subunit VPS28	1	Glyma08g06280.1;
protein with unknown function (EC:3.1.4.12); K07874 Ras-related protein Rab-1A	1	Glyma03g26090.1;
cytochrome P450 77A3-like; K00517 [EC:1.14.-.-]	1	Glyma17g01870.1;
MYB185; MYB transcription factor MYB185; K09422 myb proto-oncogene protein, plant	1	Glyma16g02570.1;
somatic embryogenesis receptor kinase-like; K13418 somatic embryogenesis receptor kinase 1 [EC:2.7.10.1 2.7.11.1]	1	Glyma08g28380.1;
pco138787(387); LOC100383341; K11982 E3 ubiquitin-protein ligase RNF115/126 [EC:6.3.2.19]	1	Glyma20g28810.1;
glutamate dehydrogenase 2-like; K00261 glutamate dehydrogenase (NAD(P)+) [EC:1.4.1.3]	1	Glyma05g05460.1;
phospholipase D delta-like; K01115 phospholipase D [EC:3.1.4.4]	1	Glyma07g39860.1;
SYP124; K08486 syntaxin 1B/2/3	1	Glyma08g06290.1;
Os10g0537600; K14326 regulator of nonsense transcripts 1 [EC:3.6.4.-]	1	Glyma20g08151.1;
kelch repeat-containing serine/threonine phosphoesterase family protein; K01090 protein phosphatase [EC:3.1.3.16]	1	Glyma11g20010.1;
chaperone protein dnaJ 2-like; K09503 DnaJ homolog subfamily A member 2	1	Glyma03g27030.1;
NADH dehydrogenase [ubiquinone] iron-sulfur protein 1, mitochondrial-like; K03934 NADH dehydrogenase (ubiquinone) Fe-S protein 1 [EC:1.6.5.3 1.6.99.3]	1	Glyma11g33480.1;
glycoprotein 3-alpha-L-fucosyltransferase A-like; K00753 glycoprotein 3-alpha-L-fucosyltransferase [EC:2.4.1.214]	1	Glyma14g33550.2;
rho GDP-dissociation inhibitor 1-like; K12462 Rho GDP-dissociation inhibitor	1	Glyma07g39510.1;
prostaglandin E synthase 2-like; K05309 microsomal prostaglandin-E synthase 2 [EC:5.3.99.3]	1	Glyma06g02560.1;
CEN2; calcium-binding protein CML19; K13448 calcium-binding protein CML	1	Glyma13g35950.1;
TIDP2949; LOC100279301; K13424 WRKY transcription factor 33	1	Glyma04g39621.2;
gpm110; LOC100193750; K03364 cell division cycle 20-like protein 1, cofactor of APC complex	1	Glyma11g34060.1;
calreticulin-like; K08057 calreticulin	1	Glyma15g41100.1;
dynein light chain; K10418 dynein light chain LC8-type	1	Glyma17g12491.1;
hypothetical protein; K09287 RAV-like factor	1	Glyma03g35700.2;
pyruvate, phosphate dikinase, chloroplastic-like; K01006 pyruvate,orthophosphate dikinase [EC:2.7.9.1]	1	Glyma07g38390.2;
hypothetical protein; K09517 DnaJ homolog subfamily B member 11	1	Glyma08g07900.1;
ubiquitin-protein ligase MARCH6; K10661 E3 ubiquitin-protein ligase MARCH6 [EC:6.3.2.19]	1	Glyma07g35750.1;
hypothetical protein; K15172 transcription elongation factor SPT5	1	Glyma18g06980.1;
Copper chaperone; K07213 copper chaperone	1	Glyma17g02020.1;
probable ATP-dependent RNA helicase DHX36-like; K14442 ATP-dependent RNA helicase DHX36 [EC:3.6.4.13]	1	Glyma08g05480.1;
Cell division protein ftsH, putative (EC:3.6.4.3); K03798 cell division protease FtsH [EC:3.4.24.-]	1	Glyma16g04920.2;
glycerophosphoryl diester phosphodiesterase-like; K01126 glycerophosphoryl diester phosphodiesterase [EC:3.1.4.46]	1	Glyma17g08680.1;
mitochondrial import receptor subunit TOM40 homolog 1-like; K11518 mitochondrial import receptor subunit TOM40	1	Glyma08g05280.1;
nucleolar complex protein 4 homolog; K14771 U3 small nucleolar RNA-associated protein 19	1	Glyma02g41260.1;
carbamoyl-phosphate synthase large chain-like; K01955 carbamoyl-phosphate synthase large subunit [EC:6.3.5.5]	1	Glyma04g36080.1;
eukaryotic translation initiation factor 2 subunit 3-like; K03242 translation initiation factor 2 subunit 3	1	Glyma15g40750.1;
Two-component response regulator ARR2; K14491 two-component response regulator ARR-B family	1	Glyma20g04630.1;
valencene synthase-like; K14181 valencene synthase [EC:4.2.3.73]	1	Glyma12g17390.2;
TIP2;3; aquaporin TIP2-3; K09873 aquaporin TIP	1	Glyma01g41670.1;
AOX2; alternative oxidase 2; K00540 [EC:1.-.-.-]	1	Glyma08g07690.1;
PtrTGD1; ABC transporter family protein; K02066 putative ABC transport system permease protein	1	Glyma10g32520.1;
40S ribosomal protein S21-like; K02971 small subunit ribosomal protein S21e	1	Glyma07g37700.2;
kinase family protein; K04424 sterile alpha motif and leucine zipper containing kinase AZK [EC:2.7.11.25]	1	Glyma13g36640.4;
protein ABCI7, chloroplastic-like; K09015 Fe-S cluster assembly protein SufD	1	Glyma11g04560.1;
protein PIR-like; K05749 cytoplasmic FMR1 interacting protein	1	Glyma19g43970.1;
uncharacterized LOC100499879; K03671 thioredoxin 1	1	Glyma06g03150.1;
hypothetical protein; K11594 ATP-dependent RNA helicase [EC:3.6.4.13]	1	Glyma17g01910.1;
AO, GmAO; ascorbate oxidase; K00423 L-ascorbate oxidase [EC:1.10.3.3]	1	Glyma20g12220.1;
uncharacterized LOC100499738; K02734 20S proteasome subunit beta 4 [EC:3.4.25.1]	1	Glyma10g44200.1;
DNA polymerase eta-like; K03509 DNA polymerase eta subunit [EC:2.7.7.7]	1	Glyma08g09400.1;
pre-mRNA-splicing factor 18-like; K12817 pre-mRNA-splicing factor 18	1	Glyma03g31130.1;
protein O-glucosyltransferase 1-like; K13667 protein glucosyltransferase [EC:2.4.1.-]	1	Glyma18g07010.1;
equilibrative nucleoside transporter 4-like; K15014 solute carrier family 29 (equilibrative nucleoside transporter), member 1/2/3	1	Glyma20g08423.1;
grr1, plant, putative; K14515 EIN3-binding F-box protein	1	Glyma14g14410.1;
BRWD1501; bromodomain and WD repeat domain-containing protein; K11798 bromodomain and WD repeat domain containing protein 1/3	1	Glyma02g01620.1;
auxin-induced protein 15A-like; K14488 SAUR family protein	1	Glyma03g35500.1;
uncharacterized LOC100527203; K13152 U11/U12 small nuclear ribonucleoprotein 20 kDa protein	1	Glyma20g22611.1;
15.7 kDa heat shock protein, peroxisomal-like; K13993 HSP20 family protein	1	Glyma02g41150.1;
DNA-3-methyladenine glycosylase 1-like; K01247 DNA-3-methyladenine glycosylase II [EC:3.2.2.21]	1	Glyma06g03470.1;
Cyclic nucleotide-gated ion channel, putative; K05391 cyclic nucleotide gated channel, other eukaryote	1	Glyma12g29190.1;
uncharacterized LOC100500671; K12593 M-phase phosphoprotein 6, animal type	1	Glyma13g41270.1;
uncharacterized LOC100791259; K13199 plasminogen activator inhibitor 1 RNA-binding protein	1	Glyma03g26100.1;
nicastrin-like; K06171 nicastrin	1	Glyma11g33470.1;
glycosyltransferase (EC:2.4.1.43); K13648 alpha-1,4-galacturonosyltransferase [EC:2.4.1.43]	1	Glyma01g22480.1;
ribosome biogenesis protein WDR12 homolog; K14863 ribosome biogenesis protein YTM1	1	Glyma05g01170.1;
Midasin; K14572 midasin	1	Glyma14g35861.1;
DNA-directed RNA polymerases I, II, and III subunit RPABC5-like; K03007 DNA-directed RNA polymerases I, II, and III subunit RPABC5	1	Glyma06g10100.5;
uncharacterized LOC100305969; K12834 PHD finger-like domain-containing protein 5A	1	Glyma11g27333.1;
F-box family protein; K10268 F-box and leucine-rich repeat protein 2/20	1	Glyma02g39880.2;
uncharacterized LOC100787112; K12617 DNA topoisomerase 2-associated protein PAT1	1	Glyma15g40670.1;
uncharacterized LOC100251652; K09422 myb proto-oncogene protein, plant	1	Glyma15g15400.2;
CHR11-1; hypothetical protein; K11654 SWI/SNF-related matrix-associated actin-dependent regulator of chromatin subfamily A member 5 [EC:3.6.4.-]	1	Glyma03g31151.1;
alkaline ceramidase 3-like; K04711 dihydroceramidase [EC:3.5.1.-]	1	Glyma07g39500.1;
solute carrier family 25 member 44-like; K15121 solute carrier family 25, member 44	1	Glyma09g03550.2;
peroxisome biogenesis factor 10-like; K13346 peroxin-10	1	Glyma14g11290.1;
SERK1; somatic embryogenesis receptor kinase 1; K13418 somatic embryogenesis receptor kinase 1 [EC:2.7.10.1 2.7.11.1]	1	Glyma10g37120.1;
cytosolic endo-beta-N-acetylglucosaminidase-like; K01227 mannosyl-glycoprotein endo-beta-N-acetylglucosaminidase [EC:3.2.1.96]	1	Glyma11g35630.1;
protein CLP1 homolog; K14399 polyribonucleotide 5'-hydroxyl-kinase [EC:2.7.1.78]	1	Glyma10g43930.1;
Cellulose synthase; K10999 cellulose synthase A [EC:2.4.1.12]	1	Glyma08g09350.1;
transcription factor, putative; K13424 WRKY transcription factor 33	1	Glyma04g39650.1;
anaphase-promoting complex subunit cdc20-like; K03363 cell division cycle 20, cofactor of APC complex	1	Glyma03g36300.1;
Arf-GAP with coiled-coil, ANK repeat and PH domain-containing protein; K12486 stromal membrane-associated protein	1	Glyma08g06230.3;
pseudouridine-5'-monophosphatase-like; K00861 riboflavin kinase [EC:2.7.1.26]	1	Glyma08g06330.1;
hypothetical protein; K07199 5'-AMP-activated protein kinase, regulatory beta subunit	1	Glyma02g02660.2;
hypothetical protein; K05337 ferredoxin	1	Glyma13g36560.2;
cell division cycle protein 48 homolog; K13525 transitional endoplasmic reticulum ATPase	1	Glyma04g35950.1;
DREB2A; dehydration-responsive element-binding protein 2A; K09286 EREBP-like factor	1	Glyma02g42960.1;
aspartate carbamoyltransferase 2, chloroplastic-like; K00609 aspartate carbamoyltransferase catalytic subunit [EC:2.1.3.2]	1	Glyma08g09100.1;
Pectinesterase-3 precursor, putative (EC:3.1.1.11); K01051 pectinesterase [EC:3.1.1.11]	1	Glyma03g37260.1;
DLC1; flagellar outer dynein arm light chain LC1; K10411 dynein light chain 1, axonemal	1	Glyma08g05990.2;
hypothetical protein; K01505 1-aminocyclopropane-1-carboxylate deaminase [EC:3.5.99.7]	1	Glyma08g06170.1;
Single-stranded DNA-binding protein, mitochondrial precursor, putative; K03111 single-strand DNA-binding protein	1	Glyma10g29070.1;
ent-kaurene oxidase, chloroplastic-like; K04122 ent-kaurene oxidase [EC:1.14.13.78]	1	Glyma13g44870.1;
cytokinin dehydrogenase 5-like; K00279 cytokinin dehydrogenase [EC:1.5.99.12]	1	Glyma06g03180.2;
uncharacterized LOC100787648; K12617 DNA topoisomerase 2-associated protein PAT1	1	Glyma15g40680.2;
calmodulin; K02183 calmodulin	1	Glyma13g03910.2;
similar to phosphate/phosphoenolpyruvate translocator protein; K15280 solute carrier family 35, member C2	1	Glyma08g18730.2;
2-oxoglutarate/malate translocator; K03319 divalent anion:Na+ symporter, DASS family	1	Glyma13g02146.1;
[ribulose-bisphosphate carboxylase]-lysine N-methyltransferase; K00592 [ribulose-bisphosphate carboxylase]-lysine N-methyltransferase [EC:2.1.1.127]	1	Glyma10g43900.1;
60S ribosomal protein L26-1-like; K02898 large subunit ribosomal protein L26e	1	Glyma13g31650.1;
transportin, putative; K15436 transportin-3	1	Glyma16g04880.1;
beta-glucosidase 18-like; K05350 beta-glucosidase [EC:3.2.1.21]	1	Glyma12g35125.1;
multidrug resistance protein 1, 2, putative (EC:3.6.3.27 3.6.3.44); K05658 ATP-binding cassette, subfamily B (MDR/TAP), member 1	1	Glyma08g05940.1;
hypothetical protein; K15360 centromere protein X	1	Glyma17g13485.1;
PAP-specific phosphatase HAL2-like; K01082 3'(2'), 5'-bisphosphate nucleotidase [EC:3.1.3.7]	1	Glyma12g22680.1;
phospholipase D epsilon-like; K01115 phospholipase D [EC:3.1.4.4]	1	Glyma13g42720.1;
Os10g0575200; K09533 DnaJ homolog subfamily C member 13	1	Glyma17g12950.1;
uncharacterized LOC100306303; K03938 NADH dehydrogenase (ubiquinone) Fe-S protein 5 [EC:1.6.5.3 1.6.99.3]	1	Glyma03g37250.1;
pyrophosphate--fructose 6-phosphate 1-phosphotransferase subunit beta-like; K00895 pyrophosphate--fructose-6-phosphate 1-phosphotransferase [EC:2.7.1.90]	1	Glyma12g15951.1;
cyclin d, putative; K14505 cyclin D3, plant	1	Glyma06g09910.1;
S-adenosylmethionine synthase 2-like; K00789 S-adenosylmethionine synthetase [EC:2.5.1.6]	1	Glyma13g20480.1;
glucomannan 4-beta-mannosyltransferase 9-like; K13680 beta-mannan synthase [EC:2.4.1.32]	1	Glyma13g21440.1;
MYB049; hypothetical protein; K09422 myb proto-oncogene protein, plant	1	Glyma12g32530.2;
Mitochondrial carnitine/acylcarnitine carrier protein, putative; K15109 solute carrier family 25 (mitochondrial carnitine/acylcarnitine transporter), member 20/29	1	Glyma08g08020.1;
ubiquitin fusion degradation protein 1 homolog; K14016 ubiquitin fusion degradation protein 1	1	Glyma13g41280.2;
hypothetical protein; K05657 ATP-binding cassette, subfamily B (MDR/TAP), member 10	1	Glyma17g08810.1;
Flavonoid 3'-hydroxylase; K05280 flavonoid 3'-monooxygenase [EC:1.14.13.21]	1	Glyma17g08550.1;
mannosyl-oligosaccharide 1,2-alpha-mannosidase MNS3-like; K01230 mannosyl-oligosaccharide alpha-1,2-mannosidase [EC:3.2.1.113]	1	Glyma12g15260.1;
soyAP5; aspartic proteinase 5; K08245 phytepsin [EC:3.4.23.40]	1	Glyma20g22255.1;
gibberellin 2-oxidase, putative (EC:1.14.11.15); K04125 gibberellin 2-oxidase [EC:1.14.11.13]	1	Glyma08g09040.1;
cyclic nucleotide gated channel-like; K05391 cyclic nucleotide gated channel, other eukaryote	1	Glyma12g29190.2;
delta-1-pyrroline-5-carboxylate dehydrogenase 12A1, mitochondrial-like; K00294 1-pyrroline-5-carboxylate dehydrogenase [EC:1.5.1.12]	1	Glyma17g10610.1;
RING finger protein; K14297 nuclear pore complex protein Nup98-Nup96	1	Glyma08g05410.1;
Peptidyl-prolyl cis-trans isomerase CYP19-2; K01802 peptidylprolyl isomerase [EC:5.2.1.8]	1	Glyma11g10480.2;
Glucosidase ii beta subunit; K08288 protein kinase C substrate 80K-H	1	Glyma12g14110.1;
HAT9; homeobox-leucine zipper protein 9; K09338 homeobox-leucine zipper protein	1	Glyma14g10370.1;
70 kDa peptidyl-prolyl isomerase; K09571 FK506-binding protein 4/5 [EC:5.2.1.8]	1	Glyma15g41110.1;
cytokinin riboside 5'-monophosphate phosphoribohydrolase LOG8-like; K06966	1	Glyma14g11062.1;
translation initiation factor eIF-2B subunit delta-like; K03680 translation initiation factor eIF-2B subunit delta	1	Glyma17g13130.1;
HFO3502; hypothetical protein; K11254 histone H4	1	Glyma18g07160.2;
hypothetical protein; K11684 bromodomain-containing factor 1	1	Glyma12g14296.1;
histone deacetylase 15-like; K11407 histone deacetylase 6/10 [EC:3.5.1.98]	1	Glyma17g13000.1;
14-3-3 protein; K06630 tyrosine 3-monooxygenase/tryptophan 5-monooxygenase activation protein	1	Glyma06g09890.2;
protein CutA, chloroplastic-like; K03926 periplasmic divalent cation tolerance protein	1	Glyma06g09900.1;
WD and tetratricopeptide repeats protein 1-like; K11807 WD and tetratricopeptide repeats protein 1	1	Glyma06g09930.1;
hypothetical protein; K13993 HSP20 family protein	1	Glyma13g36220.1;
hypothetical protein, conserved; K10661 E3 ubiquitin-protein ligase MARCH6 [EC:6.3.2.19]	1	Glyma02g01630.1;
uncharacterized LOC100527488; K10666 E3 ubiquitin-protein ligase RNF5 [EC:6.3.2.19]	1	Glyma12g23290.1;
notchless protein homolog; K14855 ribosome assembly protein 4	1	Glyma08g05640.1;
probable protein phosphatase 2C 6-like; K14497 protein phosphatase 2C [EC:3.1.3.16]	1	Glyma15g14900.3;
50S ribosomal protein L17-like; K02879 large subunit ribosomal protein L17	1	Glyma04g39250.1;
26S proteasome non-ATPase regulatory subunit 1-like; K03032 26S proteasome regulatory subunit N2	1	Glyma08g05350.1;
SREBP; sucrose responsive element binding protein; K09422 myb proto-oncogene protein, plant	1	Glyma01g39740.2;
16.9 kDa class I heat shock protein 1; K13993 HSP20 family protein	1	Glyma15g11360.1;
two-component system sensor histidine kinase/response regulator, putative; K14491 two-component response regulator ARR-B family	1	Glyma05g06070.2;
auxin efflux carrier component 1-like; K13947 auxin efflux carrier family	1	Glyma08g05900.1;
Macrophage migration inhibitory factor-like protein; K15923 alpha-L-fucosidase 2 [EC:3.2.1.51]	1	Glyma13g00500.1;
peptide-N(4)-(N-acetyl-beta-glucosaminyl)asparagine amidase-like; K01456 peptide-N4-(N-acetyl-beta-glucosaminyl)asparagine amidase [EC:3.5.1.52]	1	Glyma12g23010.1;
probable Xaa-Pro aminopeptidase 3-like; K01262 Xaa-Pro aminopeptidase [EC:3.4.11.9]	1	Glyma20g22820.1;
enolase 1, chloroplastic-like; K01689 enolase [EC:4.2.1.11]	1	Glyma02g17371.1;
DNA gyrase subunit B, chloroplastic/mitochondrial-like; K02470 DNA gyrase subunit B [EC:5.99.1.3]	1	Glyma19g31030.1;
glutathione S-transferase zeta class-like; K01800 maleylacetoacetate isomerase [EC:5.2.1.2]	1	Glyma01g34360.2;
CYP71A14; cytochrome P450 71A14; K00517 [EC:1.14.-.-]	1	Glyma09g26407.1;
Cofactor-independent phosphoglycerate mutase; K01618 [EC:4.1.1.-]	1	Glyma08g28530.1;
glucose-6-phosphate isomerase, cytosolic 1-like; K01810 glucose-6-phosphate isomerase [EC:5.3.1.9]	1	Glyma19g02031.1;
hypothetical protein; K15849 bifunctional aspartate aminotransferase and glutamate/aspartate-prephenate aminotransferase [EC:2.6.1.1 2.6.1.78 2.6.1.79]	1	Glyma10g01901.1;
riboflavin kinase (EC:2.7.1.26); K00861 riboflavin kinase [EC:2.7.1.26]	1	Glyma13g36701.1;
mitochondrial ubiquitin ligase activator of nfkb 1-like; K15688 E3 ubiquitin-protein ligase MUL1 [EC:6.3.2.19]	1	Glyma15g11100.1;
polyadenylate-binding protein 5-like; K13126 polyadenylate-binding protein	1	Glyma20g31120.1;
HIDH; 2-hydroxyisoflavanone dehydratase; K13258 2-hydroxyisoflavanone dehydratase [EC:4.2.1.105]	1	Glyma20g28150.1;
N-alpha-acetyltransferase 30-like; K00670 peptide alpha-N-acetyltransferase [EC:2.3.1.88]	1	Glyma08g28810.2;
uncharacterized LOC100786852; K07195 exocyst complex component 7	1	Glyma19g35880.1;
probable aldehyde dehydrogenase-like; K00294 1-pyrroline-5-carboxylate dehydrogenase [EC:1.5.1.12]	1	Glyma17g10595.1;
60S ribosomal protein L7-4-like; K02937 large subunit ribosomal protein L7e	1	Glyma20g08610.1;
WD-repeat protein, putative; K13124 mitogen-activated protein kinase organizer 1	1	Glyma20g28915.1;
microtubule-associated protein RP/EB family member 1-like; K10436 microtubule-associated protein, RP/EB family	1	Glyma01g39720.1;
protein disufide isomerase-like protein; K09584 protein disulfide-isomerase A6 [EC:5.3.4.1]	1	Glyma13g36450.1;
uncharacterized LOC100527772; K03537 ribonuclease P/MRP protein subunit POP5 [EC:3.1.26.5]	1	Glyma14g36760.1;
acetolactate synthase 2, chloroplastic-like; K01652 acetolactate synthase I/II/III large subunit [EC:2.2.1.6]	1	Glyma13g31470.1;
Os02g0666200; K09872 aquaporin PIP	1	Glyma08g01860.1;
ATP-dependent DNA helicase 2 subunit KU80-like; K10885 ATP-dependent DNA helicase 2 subunit 2	1	Glyma01g34370.1;
DNA-binding protein RAV1; K09287 RAV-like factor	1	Glyma20g04761.1;
hypothetical protein; K07748 sterol-4alpha-carboxylate 3-dehydrogenase (decarboxylating) [EC:1.1.1.170]	1	Glyma12g05480.2;
alkylated DNA repair protein alkB homolog 8-like; K10770 alkylated DNA repair protein alkB homolog 8 [EC:1.14.11.- 2.1.1.229]	1	Glyma06g11230.1;
probable beta-D-xylosidase 2-like; K05349 beta-glucosidase [EC:3.2.1.21]	1	Glyma02g01660.1;
hypothetical protein; K01509 adenosinetriphosphatase [EC:3.6.1.3]	1	Glyma02g17400.1;
uncharacterized LOC100273568; K09571 FK506-binding protein 4/5 [EC:5.2.1.8]	1	Glyma11g34120.1;
DAZ-associated protein 1-like; K14411 RNA-binding protein Musashi	1	Glyma01g39330.1;
hypothetical protein, conserved; K09650 rhomboid-like protein [EC:3.4.21.105]	1	Glyma17g08800.2;
hypothetical protein; K06694 26S proteasome non-ATPase regulatory subunit 10	1	Glyma13g01480.1;
hypothetical protein; K11596 argonaute	1	Glyma20g12070.3;
pre-mRNA-splicing factor SF2-like; K12890 splicing factor, arginine/serine-rich 1/9	1	Glyma03g37240.4;
heat shock family protein; K13993 HSP20 family protein	1	Glyma17g10560.1;
uncharacterized LOC100305531; K02151 V-type H+-transporting ATPase subunit F [EC:3.6.3.14]	1	Glyma08g09571.1;
dnj11; molecular chaperone; K09518 DnaJ homolog subfamily B member 12	1	Glyma01g02920.2;
hypothetical protein; K09561 STIP1 homology and U-box containing protein 1 [EC:6.3.2.19]	1	Glyma11g33450.1;
signal recognition particle 54 kDa protein, chloroplastic-like; K03106 signal recognition particle subunit SRP54	1	Glyma03g35470.2;
GRAS87; DELLA domain GRAS family transcription factor rga-like protein; K14494 DELLA protein	1	Glyma13g41220.1;
PRR2; pinoresinol reductase 2; K00224 [EC:1.3.1.-]	1	Glyma16g05810.1;
PDF2; homeobox-leucine zipper protein PROTODERMAL FACTOR 2; K09338 homeobox-leucine zipper protein	1	Glyma13g36471.1;
hypothetical protein; K04354 protein phosphatase 2 (formerly 2A), regulatory subunit B	1	Glyma04g35860.3;
glucomannan 4-beta-mannosyltransferase 2-like; K13680 beta-mannan synthase [EC:2.4.1.32]	1	Glyma12g08990.1;
uncharacterized LOC100192621; K13105 proline-rich protein PRCC	1	Glyma13g00490.1;
Methylglutaconyl-CoA hydratase, mitochondrial precursor, putative (EC:4.2.1.18); K05607 methylglutaconyl-CoA hydratase [EC:4.2.1.18]	1	Glyma13g31670.1;
peroxisomal fatty acid beta-oxidation multifunctional protein MFP2-like; K10527 enoyl-CoA hydratase/3-hydroxyacyl-CoA dehydrogenase [EC:4.2.1.17 1.1.1.35 1.1.1.211]	1	Glyma20g12165.1;
uncharacterized LOC100790444; K07025 putative hydrolase of the HAD superfamily	1	Glyma13g41290.1;
CYP71A15; cytochrome P450 71A15; K00517 [EC:1.14.-.-]	1	Glyma09g26384.1;
hypothetical protein; K12135 zinc finger protein CONSTANS	1	Glyma20g07051.1;
uncharacterized LOC100306216; K03564 peroxiredoxin Q/BCP [EC:1.11.1.15]	1	Glyma13g17350.1;
peptidyl-prolyl cis-trans isomerase-like 1-like; K12733 peptidyl-prolyl cis-trans isomerase-like 1 [EC:5.2.1.8]	1	Glyma03g35620.1;
uncharacterized LOC100801622; K01110 phosphatidylinositol-3,4,5-trisphosphate 3-phosphatase [EC:3.1.3.67]	1	Glyma01g39650.1;
glucose-1-phosphate adenylyltransferase large subunit 1, chloroplastic-like; K00975 glucose-1-phosphate adenylyltransferase [EC:2.7.7.27]	1	Glyma17g01900.1;
DNA repair protein XRCC4-like; K10886 DNA-repair protein XRCC4	1	Glyma10g32840.1;
heat shock protein 83-like; K04079 molecular chaperone HtpG	1	Glyma11g34911.1;
clathrin heavy chain 1-like; K04646 clathrin heavy chain	1	Glyma02g39360.1;
pathogenesis-related genes transcriptional activator PTI6-like; K09286 EREBP-like factor	1	Glyma18g05781.1;
BSL1; serine/threonine-protein phosphatase BSL1; K01090 protein phosphatase [EC:3.1.3.16]	1	Glyma10g02760.2;
MAN2A2; mannosidase, alpha, class 2A, member 2; K01231 alpha-mannosidase II [EC:3.2.1.114]	1	Glyma19g01890.1;
hypothetical protein; K01535 H+-transporting ATPase [EC:3.6.3.6]	1	Glyma14g33601.1;

## Sheet: Supplemental Table S5
Supplemental Table S54. Functional analysis of the selective genes with nucleotide fixation during modern improvement.
KEGG functions	Gene number	Genes
structure-specific endonuclease subunit SLX1 homolog 2-like; K15078 structure-specific endonuclease subunit SLX1 [EC:3.6.1.-]	14	Glyma09g31190.1;Glyma11g01536.1;Glyma04g16030.1;Glyma08g40720.2;Glyma08g40720.3;Glyma08g40720.4;Glyma08g40720.5;Glyma08g40720.6;Glyma08g41430.1;Glyma08g09830.2;Glyma08g09830.3;Glyma08g09830.4;Glyma17g02690.1;Glyma13g43342.1;
ATP-binding cassette, sub-family G (WBC), member 2; K05681 ATP-binding cassette, subfamily G (WHITE), member 2	9	Glyma10g35310.1;Glyma10g35310.3;Glyma17g04360.1;Glyma17g04360.2;Glyma17g04360.3;Glyma17g04350.1;Glyma17g04350.2;Glyma17g04350.3;Glyma17g04350.4;
hypothetical protein; K00861 riboflavin kinase [EC:2.7.1.26]	8	Glyma09g31220.1;Glyma08g14280.1;Glyma08g14280.4;Glyma08g14280.6;Glyma08g14280.7;Glyma08g14280.5;Glyma05g31070.3;Glyma05g31070.2;
tRNA (cytosine-5-)-methyltransferase-like; K15336 tRNA (cytosine38-C5)-methyltransferase [EC:2.1.1.204]	8	Glyma08g10371.1;Glyma08g11220.1;Glyma17g01980.1;Glyma17g01980.2;Glyma17g04390.1;Glyma17g03840.1;Glyma13g43070.2;Glyma15g01740.2;
hypothetical protein; K14484 auxin-responsive protein IAA	7	Glyma02g38260.1;Glyma02g38260.5;Glyma02g38260.6;Glyma02g38260.2;Glyma13g43800.2;Glyma13g43800.1;Glyma13g43800.3;
hypothetical protein; K01090 protein phosphatase [EC:3.1.3.16]	6	Glyma18g06810.1;Glyma04g11000.1;Glyma04g11000.2;Glyma08g19090.1;Glyma17g03830.1;Glyma01g40780.1;
IAA7; auxin-responsive protein IAA7; K14484 auxin-responsive protein IAA	6	Glyma10g32340.1;Glyma13g43800.4;Glyma15g02040.1;Glyma15g02040.4;Glyma15g02040.2;Glyma15g02040.3;
hypothetical protein; K14638 solute carrier family 15 (peptide/histidine transporter), member 3/4	6	Glyma02g43740.1;Glyma08g09680.1;Glyma08g09690.1;Glyma17g04780.1;Glyma13g40450.1;Glyma01g40850.1;
aspartyl protease family protein; K00924 [EC:2.7.1.-]	5	Glyma10g07270.2;Glyma10g07270.3;Glyma10g32380.1;Glyma11g01510.1;Glyma08g17230.2;
hypothetical protein; K00924 [EC:2.7.1.-]	5	Glyma11g04740.2;Glyma08g18610.1;Glyma08g12305.1;Glyma08g12305.2;Glyma01g40560.2;
probable serine/threonine-protein kinase abkB-like; K08869 aarF domain-containing kinase	4	Glyma05g02990.3;Glyma05g02990.1;Glyma05g02990.2;Glyma05g02990.4;
DNA repair endonuclease UVH1-like; K10848 DNA excision repair protein ERCC-4 [EC:3.1.-.-]	4	Glyma09g38040.1;Glyma11g04140.1;Glyma11g04113.1;Glyma11g04113.2;
hypothetical protein; K06892	4	Glyma06g07600.1;Glyma08g09820.1;Glyma17g02780.1;Glyma19g04280.1;
uncharacterized LOC100784523; K08827 serine/threonine-protein kinase PRP4 [EC:2.7.11.1]	4	Glyma10g42220.2;Glyma10g42220.1;Glyma10g42220.3;Glyma10g42220.4;
hypothetical protein; K05283 phosphatidylinositol glycan, class W [EC:2.3.-.-]	4	Glyma18g06760.1;Glyma06g19520.2;Glyma17g03155.1;Glyma14g37534.1;
RPS5; disease resistance protein RPS5; K13460 disease resistance protein RPS5	4	Glyma08g12560.1;Glyma08g12560.4;Glyma08g12560.5;Glyma08g12560.6;
5'-3' exoribonuclease; K12619 5'-3' exoribonuclease 2 [EC:3.1.13.-]	4	Glyma12g09871.1;Glyma12g09871.2;Glyma12g09871.3;Glyma12g09871.4;
cyclin-dependent kinase G-2-like; K08818 cell division cycle 2-like [EC:2.7.11.22]	4	Glyma05g03110.4;Glyma05g03110.5;Glyma05g03110.6;Glyma05g03110.7;
sucrose nonfermenting 4-like protein-like; K07200 5'-AMP-activated protein kinase, regulatory gamma subunit	4	Glyma17g02750.2;Glyma17g02750.3;Glyma17g02750.4;Glyma17g02750.5;
Os08g0205300; K11426 SET and MYND domain-containing protein	3	Glyma08g09700.2;Glyma08g09700.3;Glyma08g09700.4;
EMB2219; K15031 transcription termination factor, mitochondrial	3	Glyma07g14330.2;Glyma07g14330.3;Glyma07g14330.4;
uncharacterized LOC100809655; K10400 kinesin family member 15	3	Glyma08g11200.1;Glyma08g11200.2;Glyma08g11200.3;
hypothetical protein; K02836 peptide chain release factor 2	3	Glyma09g28401.1;Glyma09g28401.2;Glyma09g28401.3;
hypothetical protein; K13430 serine/threonine-protein kinase PBS1 [EC:2.7.11.1]	3	Glyma08g10030.1;Glyma17g04410.3;Glyma13g40120.3;
RING finger and CHY zinc finger domain-containing protein 1-like; K10144 RING finger and CHY zinc finger domain-containing protein 1 [EC:6.3.2.19]	3	Glyma17g02630.1;Glyma17g02630.3;Glyma17g02630.2;
SDG3502; hypothetical protein; K11423 histone-lysine N-methyltransferase SETD2 [EC:2.1.1.43]	3	Glyma09g28425.1;Glyma09g28425.5;Glyma09g28425.6;
uncharacterized LOC100796804; K10643 CCR4-NOT transcription complex subunit 4 [EC:6.3.2.19]	3	Glyma15g04950.2;Glyma15g04950.3;Glyma15g04950.4;
glutathione transferase; K00799 glutathione S-transferase [EC:2.5.1.18]	3	Glyma11g31330.1;Glyma08g18630.2;Glyma08g18690.1;
RR20; putative two-component response regulator ARR20; K14491 two-component response regulator ARR-B family	3	Glyma20g00861.1;Glyma08g12320.2;Glyma08g12320.3;
peroxisomal (S)-2-hydroxy-acid oxidase GLO1-like; K11517 (S)-2-hydroxy-acid oxidase [EC:1.1.3.15]	3	Glyma08g18750.4;Glyma08g18750.5;Glyma08g18750.2;
chaperone protein DnaJ-like; K03686 molecular chaperone DnaJ	3	Glyma08g14290.1;Glyma05g31080.2;Glyma05g31080.3;
histidine kinase 3-like; K14489 arabidopsis histidine kinase 2/3/4 (cytokinin receptor) [EC:2.7.13.3]	3	Glyma08g11060.3;Glyma08g11060.4;Glyma08g11060.5;
V-type proton ATPase 116 kDa subunit a isoform 1-like; K02154 V-type H+-transporting ATPase subunit I [EC:3.6.3.14]	3	Glyma13g40430.2;Glyma13g40430.1;Glyma13g40430.3;
endo-1,3;1,4-beta-D-glucanase-like; K01061 carboxymethylenebutenolidase [EC:3.1.1.45]	3	Glyma17g02140.2;Glyma17g02160.1;Glyma17g02150.1;
uncharacterized LOC100823428; K12655 OTU domain-containing protein 5 [EC:3.1.2.15]	3	Glyma10g35300.1;Glyma10g35300.4;Glyma10g35300.5;
hypothetical protein; K13162 poly(rC)-binding protein 2/3/4	3	Glyma18g49600.2;Glyma18g49600.3;Glyma18g49600.4;
ABC transporter B family member; K05656 ATP-binding cassette, subfamily B (MDR/TAP), member 9	3	Glyma16g07691.1;Glyma16g07691.5;Glyma16g07691.6;
lipoamide acyltransferase component of branched-chain alpha-keto acid dehydrogenase complex, mitochondrial-like; K09699 2-oxoisovalerate dehydrogenase E2 component (dihydrolipoyl transacylase) [EC:2.3.1.168]	3	Glyma17g03110.1;Glyma17g03110.3;Glyma17g03110.2;
125 kDa kinesin-related protein-like; K10398 kinesin family member 11	3	Glyma15g04830.2;Glyma15g04830.3;Glyma15g04830.4;
serine/arginine rich splicing factor, putative; K12900 FUS-interacting serine-arginine-rich protein 1	3	Glyma17g02470.1;Glyma17g02470.2;Glyma17g02470.3;
hypothetical protein; K14558 periodic tryptophan protein 2	3	Glyma07g05990.1;Glyma13g22720.2;Glyma13g22720.3;
GL2; homeobox-leucine zipper protein GLABRA 2; K09338 homeobox-leucine zipper protein	3	Glyma13g43350.1;Glyma13g43350.4;Glyma13g43350.5;
40S ribosomal protein S10-1-like; K02947 small subunit ribosomal protein S10e	3	Glyma11g02410.1;Glyma11g02410.2;Glyma11g02410.3;
Cell division protein ftsH, putative (EC:3.6.4.3); K03798 cell division protease FtsH [EC:3.4.24.-]	3	Glyma07g05880.2;Glyma05g27311.1;Glyma05g27311.2;
peptidylprolyl isomerase; K01802 peptidylprolyl isomerase [EC:5.2.1.8]	3	Glyma10g07290.1;Glyma11g13320.1;Glyma11g13320.2;
type-a response regulator; K14492 two-component response regulator ARR-A family	3	Glyma19g31320.1;Glyma19g31320.3;Glyma19g31320.2;
hypothetical protein; K15563 protein BUR2	3	Glyma20g28191.2;Glyma20g28191.3;Glyma20g28191.4;
probable 1-deoxy-D-xylulose-5-phosphate synthase, chloroplastic-like; K01662 1-deoxy-D-xylulose-5-phosphate synthase [EC:2.2.1.7]	3	Glyma17g02480.1;Glyma17g02480.3;Glyma17g02480.2;
DNA replication licensing factor mcm2-like; K02540 minichromosome maintenance protein 2	3	Glyma17g03920.1;Glyma17g03920.2;Glyma17g03920.3;
uncharacterized LOC100527352; K09658 dolichyl-phosphate mannosyltransferase polypeptide 2, regulatory subunit	3	Glyma10g04730.2;Glyma10g04730.3;Glyma10g04730.5;
hypothetical protein; K03294 basic amino acid/polyamine antiporter, APA family	3	Glyma09g21070.2;Glyma09g21070.3;Glyma11g04096.1;
pentatricopeptide repeat-containing protein, putative; K15271 ATP-dependent DNA helicase HFM1/MER3 [EC:3.6.4.12]	3	Glyma11g01543.1;Glyma08g12390.2;Glyma17g02771.1;
hypothetical protein; K04733 interleukin-1 receptor-associated kinase 4 [EC:2.7.11.1]	3	Glyma10g38640.1;Glyma08g18520.1;Glyma17g04430.1;
cysteinyl-tRNA synthetase-like; K01883 cysteinyl-tRNA synthetase [EC:6.1.1.16]	3	Glyma04g06910.2;Glyma04g06910.3;Glyma04g06910.4;
preprotein translocase secA family protein; K03070 preprotein translocase subunit SecA	3	Glyma18g49900.2;Glyma18g49900.3;Glyma18g49900.4;
protein TIFY 10A-like; K13464 jasmonate ZIM domain-containing protein	3	Glyma11g04130.1;Glyma11g04130.3;Glyma11g04130.2;
hypothetical protein; K15255 ATP-dependent DNA helicase PIF1 [EC:3.6.4.12]	3	Glyma11g31367.1;Glyma11g31321.1;Glyma04g12756.1;
RHD2L1-1; hypothetical protein; K13447 respiratory burst oxidase [EC:1.6.3.- 1.11.1.-]	2	Glyma05g00420.2;Glyma05g00420.3;
cullin-4-like; K10609 cullin 4	2	Glyma08g10180.2;Glyma08g10180.1;
Disease resistance protein RPM1, putative (EC:3.1.3.16); K13457 disease resistance protein RPM1	2	Glyma18g09180.2;Glyma19g31271.2;
hypothetical protein; K11714 rhamnogalacturonan II specific xylosyltransferase [EC:2.4.2.-]	2	Glyma20g00871.1;Glyma20g00871.2;
Cysteine proteinase; K01365 cathepsin L [EC:3.4.22.15]	2	Glyma08g12270.1;Glyma08g12280.2;
Chromatin remodeling complex subunit; K11647 SWI/SNF-related matrix-associated actin-dependent regulator of chromatin subfamily A member 2/4 [EC:3.6.4.-]	2	Glyma17g02540.3;Glyma17g02540.4;
TRANSPORT INHIBITOR RESPONSE 1 protein, putative; K14485 transport inhibitor response 1	2	Glyma02g17170.1;Glyma02g17170.2;
pre-mRNA-splicing factor CWC22 homolog; K13100 pre-mRNA-splicing factor CWC22	2	Glyma08g41440.3;Glyma08g41440.4;
probable ribosome biogenesis protein RLP24-like; K02896 large subunit ribosomal protein L24e	2	Glyma11g19410.1;Glyma11g19410.2;
galactokinase-like; K00849 galactokinase [EC:2.7.1.6]	2	Glyma17g03990.2;Glyma17g03990.1;
CAM1; trans-caffeoyl-coa 3-o-methyltransferase (EC:2.1.1.104); K00588 caffeoyl-CoA O-methyltransferase [EC:2.1.1.104]	2	Glyma08g18740.2;Glyma08g18740.3;
ethylene-insensitive protein 2-like; K14513 ethylene-insensitive protein 2	2	Glyma13g20810.3;Glyma13g20810.4;
two-component response regulator-like PRR73-like; K12129 pseudo-response regulator 7	2	Glyma11g15580.2;Glyma11g15580.6;
uncharacterized LOC100527245; K02266 cytochrome c oxidase subunit 6a	2	Glyma05g23220.1;Glyma05g23220.2;
ABC transporter B family member 1-like; K05658 ATP-binding cassette, subfamily B (MDR/TAP), member 1	2	Glyma13g20530.2;Glyma13g20530.3;
lysyl-tRNA synthetase-like; K04567 lysyl-tRNA synthetase, class II [EC:6.1.1.6]	2	Glyma17g03140.2;Glyma17g03140.3;
ARA6; Ras-related small GTP-binding family protein; K07976 Rab family, other	2	Glyma10g35230.2;Glyma10g35230.3;
dnaJ homolog subfamily C member 21-like; K09506 DnaJ homolog subfamily A member 5	2	Glyma05g00445.1;Glyma05g00445.2;
pumilio homolog 24-like; K14844 pumilio homology domain family member 6	2	Glyma17g03290.1;Glyma17g03290.2;
pyruvate kinase isozyme G, chloroplastic-like; K00873 pyruvate kinase [EC:2.7.1.40]	2	Glyma01g40860.2;Glyma01g40860.3;
BRCA1-associated protein-like; K10632 BRCA1-associated protein [EC:6.3.2.19]	2	Glyma13g22710.1;Glyma13g22710.2;
putative arsenical pump-driving ATPase-like; K01551 arsenite-transporting ATPase [EC:3.6.3.16]	2	Glyma10g35320.2;Glyma10g35320.3;
putative DNA repair protein RAD23-1-like; K10839 UV excision repair protein RAD23	2	Glyma13g44910.1;Glyma13g44910.2;
hypothetical protein; K14423 4,4-dimethyl-9beta,19-cyclopropylsterol-4alpha-methyl oxidase [EC:1.14.13.72]	2	Glyma10g35270.1;Glyma10g35270.2;
T27G7.2; K14431 transcription factor TGA	2	Glyma10g35220.1;Glyma18g12632.1;
hypothetical protein; K15292 syntaxin-binding protein 1	2	Glyma10g35210.1;Glyma10g35210.2;
glycine cleavage system H protein, mitochondrial-like; K02437 glycine cleavage system H protein	2	Glyma01g40810.1;Glyma01g40810.2;
hypothetical protein; K08852 serine/threonine-protein kinase/endoribonuclease IRE1 [EC:2.7.11.1 3.1.26.-]	2	Glyma17g02720.3;Glyma17g02720.4;
uncharacterized LOC100802747; K03538 ribonuclease P protein subunit POP4 [EC:3.1.26.5]	2	Glyma11g01420.3;Glyma11g01420.4;
BTB/POZ and MATH domain-containing protein 4-like; K10523 speckle-type POZ protein	2	Glyma19g29420.3;Glyma19g29420.4;
mitochondrial thiamine pyrophosphate carrier-like; K15108 solute carrier family 25 (mitochondrial thiamine pyrophosphate transporter), member 19	2	Glyma17g02840.3;Glyma17g02840.4;
cullin-1-like; K03347 cullin 1	2	Glyma17g02800.1;Glyma17g02800.2;
probable WRKY transcription factor 33-like; K13424 WRKY transcription factor 33	2	Glyma17g03950.3;Glyma17g03950.4;
o-methyltransferase, putative (EC:2.1.1.68); K05279 flavonol 3-O-methyltransferase [EC:2.1.1.76]	2	Glyma07g05460.2;Glyma07g05480.1;
F-box/LRR-repeat protein 4-like; K10268 F-box and leucine-rich repeat protein 2/20	2	Glyma16g07730.1;Glyma17g02300.1;
serine/threonine-protein phosphatase 2A 65 kDa regulatory subunit A beta isoform-like; K03456 protein phosphatase 2 (formerly 2A), regulatory subunit A	2	Glyma09g31760.1;Glyma10g42250.1;
uncharacterized LOC100499930; K06694 26S proteasome non-ATPase regulatory subunit 10	2	Glyma11g14900.1;Glyma08g10730.1;
hypothetical protein; K11855 ubiquitin carboxyl-terminal hydrolase 36/42 [EC:3.1.2.15]	2	Glyma08g18720.3;Glyma08g18720.4;
TMK1; putative receptor protein kinase TMK1; K00924 [EC:2.7.1.-]	2	Glyma12g09960.1;Glyma08g11350.1;
actin-related protein 2/3 complex subunit 5-like; K05754 actin related protein 2/3 complex, subunit 5	2	Glyma07g14260.1;Glyma07g14260.2;
26S protease regulatory subunit 6B homolog; K03063 26S proteasome regulatory subunit T3	2	Glyma11g31450.1;Glyma11g31470.1;
Os02g0557200; K14486 auxin response factor	2	Glyma07g06060.2;Glyma07g06060.3;
ubiquitin-conjugating enzyme E2 28-like; K06689 ubiquitin-conjugating enzyme E2 D/E [EC:6.3.2.19]	2	Glyma18g05770.2;Glyma18g05770.4;
hypothetical protein; K10357 myosin V	2	Glyma10g04750.2;Glyma10g04750.1;
hypothetical protein; K11294 nucleolin	2	Glyma10g06620.1;Glyma13g20830.1;
uncharacterized LOC100792788; K15198 transcription factor TFIIIB component B''	2	Glyma10g34941.1;Glyma11g01285.1;
SNF5; chromatin structure-remodeling complex protein BSH-like; K11648 SWI/SNF-related matrix-associated actin-dependent regulator of chromatin subfamily B member 1	2	Glyma17g04750.2;Glyma13g17760.1;
ABC(ABCC) family transporter: multispecific organic anion/multidrug (ABCC); K05666 ATP-binding cassette, subfamily C (CFTR/MRP), member 2	2	Glyma08g10710.1;Glyma08g10721.1;
probable ubiquitin-conjugating enzyme E2 24-like; K10581 ubiquitin-conjugating enzyme E2 O [EC:6.3.2.19]	2	Glyma08g10121.1;Glyma17g03770.2;
uncharacterized LOC100500477; K00799 glutathione S-transferase [EC:2.5.1.18]	2	Glyma08g18660.1;Glyma08g18640.1;
uncharacterized LOC100305654; K10842 CDK-activating kinase assembly factor MAT1	2	Glyma19g04910.2;Glyma19g04910.3;
hypothetical protein; K09338 homeobox-leucine zipper protein	2	Glyma07g14270.2;Glyma07g14270.1;
UDP-glucose:glycoprotein glucosyltransferase-like; K11718 UDP-glucose:glycoprotein glucosyltransferase [EC:2.4.1.-]	2	Glyma08g20020.1;Glyma08g20020.2;
E2F1-1; hypothetical protein; K04682 E2F transcription factor 4/5	2	Glyma12g09860.1;Glyma12g09860.2;
SGT3; enzymatic resistance protein; K00830 alanine-glyoxylate transaminase / serine-glyoxylate transaminase / serine-pyruvate transaminase [EC:2.6.1.44 2.6.1.45 2.6.1.51]	2	Glyma08g41460.2;Glyma08g41460.1;
RNA polymerase III subunit RPC2 (ISS); K03021 DNA-directed RNA polymerase III subunit RPC2 [EC:2.7.7.6]	2	Glyma17g01400.2;Glyma17g01400.3;
poly-A binding protein, putative; K14396 polyadenylate-binding protein 2	2	Glyma08g11590.1;Glyma08g11590.2;
transcription factor MYC2-like; K13422 transcription factor MYC2	2	Glyma13g39650.1;Glyma13g39650.2;
DDB1- and CUL4-associated factor 8-like; K11804 WD repeat-containing protein 42A	2	Glyma13g40440.1;Glyma13g40440.2;
PAP3; purple acid phosphatase 3; K01078 acid phosphatase [EC:3.1.3.2]	2	Glyma08g09880.1;Glyma08g09880.2;
AP-1 complex subunit gamma-1; K12391 AP-1 complex subunit gamma-1	2	Glyma08g39930.1;Glyma08g39930.2;
BAK1; BRASSINOSTEROID INSENSITIVE 1-associated receptor kinase 1; K13416 brassinosteroid insensitive 1-associated receptor kinase 1 [EC:2.7.10.1 2.7.11.1]	2	Glyma08g20010.1;Glyma08g20010.2;
Histone H4; K11254 histone H4	2	Glyma15g04805.1;Glyma15g04805.2;
WD repeat domain 48 (ISS); K15361 WD repeat-containing protein 48	2	Glyma17g04080.3;Glyma17g04080.4;
vacuolar amino acid transporter 1-like; K15015 solute carrier family 32 (vesicular inhibitory amino acid transporter)	2	Glyma10g35280.2;Glyma10g35280.1;
kinase family protein; K13429 chitin elicitor receptor kinase 1	2	Glyma10g35340.2;Glyma13g39880.1;
bidirectional sugar transporter SWEET2-like; K15382 solute carrier family 50 (sugar transporter)	2	Glyma13g33950.3;Glyma13g33950.4;
PSBQ/PSBQ-1; K08901 photosystem II oxygen-evolving enhancer protein 3	2	Glyma11g31950.1;Glyma11g31950.2;
30S ribosomal protein S1, chloroplastic-like; K02945 small subunit ribosomal protein S1	2	Glyma09g03660.1;Glyma17g04190.1;
hypothetical protein; K14486 auxin response factor	2	Glyma11g31940.2;Glyma11g31940.1;
uncharacterized LOC100306146; K15262 protein BCP1	2	Glyma08g10100.1;Glyma08g10100.2;
CHS1, Gmachs1, ICHS1; chalcone synthase 1; K00660 chalcone synthase [EC:2.3.1.74]	2	Glyma08g11520.1;Glyma08g11610.1;
hypothetical protein; K00391 [EC:1.8.4.-]	2	Glyma15g06650.1;Glyma15g06650.2;
mitogen-activated protein kinase homolog NTF6-like; K04371 extracellular signal-regulated kinase 1/2 [EC:2.7.11.24]	2	Glyma12g07850.1;Glyma11g15590.1;
immunophilin; K01802 peptidylprolyl isomerase [EC:5.2.1.8]	2	Glyma07g14250.2;Glyma07g14250.1;
T23J18.22; K12669 oligosaccharyltransferase complex subunit gamma	2	Glyma18g00861.1;Glyma08g11070.1;
6-phosphofructo-2-kinase/fructose-2, 6-biphosphatase-like; K01103 6-phosphofructo-2-kinase / fructose-2,6-bisphosphatase [EC:2.7.1.105 3.1.3.46]	2	Glyma18g06770.1;Glyma14g37522.1;
hypothetical protein; K03549 KUP system potassium uptake protein	2	Glyma18g06790.1;Glyma08g19120.1;
LAX3; auxin transporter-like protein 3; K13946 auxin influx carrier (AUX1 LAX family)	2	Glyma17g05360.2;Glyma17g05360.1;
adenylate kinase B-like; K00939 adenylate kinase [EC:2.7.4.3]	2	Glyma05g03140.1;Glyma05g03120.1;
DSPTP1; dual specificity protein phosphatase 1; K05766 slingshot	2	Glyma17g02011.1;Glyma17g02011.2;
SMG1; smg-1 homolog, phosphatidylinositol 3-kinase-related kinase (C. elegans); K08873 PI-3-kinase-related kinase SMG-1	2	Glyma11g13152.1;Glyma11g13152.2;
ATHB13; homeobox-leucine zipper protein ATHB-13; K09338 homeobox-leucine zipper protein	2	Glyma02g02290.1;Glyma02g02290.3;
hypothetical protein; K07977 Arf/Sar family, other	2	Glyma11g09790.1;Glyma11g09790.2;
alpha,alpha-trehalose-phosphate synthase [UDP-forming] 1-like; K16055 trehalose 6-phosphate synthase/phosphatase [EC:2.4.1.15 3.1.3.12]	2	Glyma13g33970.1;Glyma13g33970.2;
COMT2; caffeic acid 3-O-methyltransferase (EC:2.1.1.68); K05279 flavonol 3-O-methyltransferase [EC:2.1.1.76]	2	Glyma07g05470.1;Glyma07g05480.2;
uncharacterized LOC100798058; K01164 ribonuclease P/MRP protein subunit POP1 [EC:3.1.26.5]	2	Glyma16g07720.2;Glyma16g07720.1;
uncharacterized LOC100306692; K10949 ER lumen protein retaining receptor	2	Glyma08g12570.1;Glyma08g12570.2;
uncharacterized LOC100794597; K14488 SAUR family protein	2	Glyma13g20600.2;Glyma13g20590.2;
peroxisomal glycolate oxidase; K11517 (S)-2-hydroxy-acid oxidase [EC:1.1.3.15]	2	Glyma05g27300.1;Glyma05g27290.2;
alcohol dehydrogenase-like 7-like; K00121 S-(hydroxymethyl)glutathione dehydrogenase / alcohol dehydrogenase [EC:1.1.1.284 1.1.1.1]	2	Glyma02g44160.1;Glyma02g44170.1;
Os05g0134200; K01090 protein phosphatase [EC:3.1.3.16]	2	Glyma09g03630.1;Glyma17g04220.1;
receptor serine-threonine protein kinase, putative (EC:2.7.10.2); K13430 serine/threonine-protein kinase PBS1 [EC:2.7.11.1]	2	Glyma08g47570.1;Glyma15g04871.1;
hypothetical protein; K13420 LRR receptor-like serine/threonine-protein kinase FLS2 [EC:2.7.11.1]	2	Glyma20g28170.1;Glyma08g09510.1;
pathogenesis-related genes transcriptional activator PTI6-like; K09286 EREBP-like factor	2	Glyma10g42130.1;Glyma18g05781.1;
G-box-binding factor 1-like; K09060 plant G-box-binding factor	1	Glyma17g37510.1;
gibberellin 3-beta-dioxygenase 1-like; K04124 gibberellin 3-beta-dioxygenase [EC:1.14.11.15]	1	Glyma06g07630.1;
ascorbate oxidase; K00423 L-ascorbate oxidase [EC:1.10.3.3]	1	Glyma07g05980.1;
CTR1; serine/threonine-protein kinase CTR1; K14510 serine/threonine-protein kinase CTR1 [EC:2.7.11.1]	1	Glyma10g43060.1;
APK2A; protein kinase 2A; K00924 [EC:2.7.1.-]	1	Glyma11g14860.2;
uncharacterized LOC100306498; K12626 U6 snRNA-associated Sm-like protein LSm7	1	Glyma08g11160.1;
aminocyclopropanecarboxylate oxidase; K05933 aminocyclopropanecarboxylate oxidase [EC:1.14.17.4]	1	Glyma18g06870.2;
cationic peroxidase 2-like; K00430 peroxidase [EC:1.11.1.7]	1	Glyma08g19180.1;
hypothetical protein; K01373 cathepsin F [EC:3.4.22.41]	1	Glyma10g35100.1;
uncharacterized LOC100783752; K14313 nuclear pore complex protein Nup53	1	Glyma15g02180.1;
uncharacterized LOC100306321; K13099 CD2 antigen cytoplasmic tail-binding protein 2	1	Glyma08g19130.1;
uncharacterized LOC100382982; K06666 glucose repression regulatory protein TUP1	1	Glyma11g13111.1;
ARFB1B; ADP-ribosylation factor B1B; K07977 Arf/Sar family, other	1	Glyma11g09790.3;
uncharacterized LOC100255624; K10400 kinesin family member 15	1	Glyma17g04300.2;
putative septum site-determining protein minD homolog, chloroplastic-like; K03609 septum site-determining protein MinD	1	Glyma09g24580.2;
fumarylacetoacetate hydrolase domain-containing protein 1 homolog; K01557 acylpyruvate hydrolase [EC:3.7.1.5]	1	Glyma17g03120.1;
hypothetical protein; K07374 tubulin alpha	1	Glyma05g23230.1;
hypothetical protein; K06268 protein phosphatase 3, regulatory subunit	1	Glyma11g04160.2;
hypothetical protein; K03885 NADH dehydrogenase [EC:1.6.99.3]	1	Glyma12g09940.2;
multisubstrate pseudouridine synthase 7-like; K06176 tRNA pseudouridine13 synthase [EC:5.4.99.27]	1	Glyma19g43270.1;
Protein grpE, putative (EC:5.1.3.1); K03687 molecular chaperone GrpE	1	Glyma06g11310.1;
sodium/hydrogen antiporter NHE8; K14724 solute carrier family 9 (sodium/hydrogen exchanger), member 8	1	Glyma08g09730.1;
tRNA-splicing endonuclease positive effector-related protein; K14326 regulator of nonsense transcripts 1 [EC:3.6.4.-]	1	Glyma08g09531.1;
ubiquitin-conjugating enzyme E2 5-like; K10576 ubiquitin-conjugating enzyme E2 H [EC:6.3.2.19]	1	Glyma01g00481.1;
transcription factor HBP-1b(c1)-like; K14431 transcription factor TGA	1	Glyma10g42280.1;
CLV1; receptor protein kinase CLAVATA1; K00924 [EC:2.7.1.-]	1	Glyma08g41500.1;
hypothetical protein; K00006 glycerol-3-phosphate dehydrogenase (NAD+) [EC:1.1.1.8]	1	Glyma02g38310.1;
serine/threonine-protein phosphatase 2A regulatory subunit B'' subunit gamma-like; K11583 protein phosphatase 2 (formerly 2A), regulatory subunit B''	1	Glyma17g02700.1;
hypothetical protein; K04124 gibberellin 3-beta-dioxygenase [EC:1.14.11.15]	1	Glyma06g07600.2;
ubiquitin protein ligase E3A; K10615 E3 ubiquitin-protein ligase HERC4 [EC:6.3.2.19]	1	Glyma08g41390.1;
Cation efflux family protein; K03295 cation efflux system protein, CDF family	1	Glyma08g10750.1;
thiol protease aleurain-like; K01366 cathepsin H [EC:3.4.22.16]	1	Glyma18g17060.2;
transcription factor GAMYB-like; K09422 myb proto-oncogene protein, plant	1	Glyma13g20510.1;
exopolygalacturonase clone GBGE184-like; K01213 galacturan 1,4-alpha-galacturonidase [EC:3.2.1.67]	1	Glyma17g03191.1;
serine/threonine-protein kinase Nek5-like; K08857 NIMA (never in mitosis gene a)-related kinase [EC:2.7.11.1]	1	Glyma12g09910.1;
hypothetical protein; K08900 mitochondrial chaperone BCS1	1	Glyma08g16840.1;
MYB29, GmMYB29, GmMYB29A2; MYB29 protein; K09422 myb proto-oncogene protein, plant	1	Glyma10g32410.1;
DNA-directed RNA polymerase III subunit rpc1-like; K03018 DNA-directed RNA polymerase III subunit RPC1 [EC:2.7.7.6]	1	Glyma11g15530.1;
folylpolyglutamate synthase-like; K01930 folylpolyglutamate synthase [EC:6.3.2.17]	1	Glyma10g07590.1;
Granulin repeat cysteine protease family protein; K01376 [EC:3.4.22.-]	1	Glyma08g12340.1;
uncharacterized LOC100798495; K15634 probable phosphoglycerate mutase [EC:5.4.2.1]	1	Glyma11g19400.1;
Nucleobase ascorbate transporter; K14611 solute carrier family 23 (nucleobase transporter), member 1/2	1	Glyma08g12360.1;
nucleolar protein 56-like; K14564 nucleolar protein 56	1	Glyma05g03150.1;
hypothetical protein; K14555 U3 small nucleolar RNA-associated protein 13	1	Glyma15g02053.1;
HAT22; homeobox-leucine zipper protein HAT22; K09338 homeobox-leucine zipper protein	1	Glyma05g23150.1;
hypothetical protein; K08511 vesicle-associated membrane protein 72	1	Glyma17g02870.1;
97 kDa heat shock protein-like; K09489 heat shock 70kDa protein 4	1	Glyma15g01750.1;
membrane-associated 30 kDa protein, chloroplastic-like; K03969 phage shock protein A	1	Glyma11g13300.1;
Ent-kaurenoic acid oxidase, putative (EC:1.14.13.79); K04123 ent-kaurenoic acid hydroxylase [EC:1.14.13.79]	1	Glyma01g40820.1;
propable 16S pseudouridylate synthase (ISS); K06182 23S rRNA pseudouridine2604 synthase [EC:5.4.99.21]	1	Glyma10g35180.1;
uncharacterized LOC100807578; K14303 nuclear pore complex protein Nup160	1	Glyma13g20540.2;
malate synthase, glyoxysomal-like; K01638 malate synthase [EC:2.3.3.9]	1	Glyma05g03100.1;
pyruvate kinase isozyme A, chloroplastic-like; K00873 pyruvate kinase [EC:2.7.1.40]	1	Glyma10g32230.2;
Protein penguin, putative; K14844 pumilio homology domain family member 6	1	Glyma10g35290.1;
S-adenosylmethionine decarboxylase proenzyme-like; K01611 S-adenosylmethionine decarboxylase [EC:4.1.1.50]	1	Glyma17g02340.1;
two-component response regulator ARR12-like; K14491 two-component response regulator ARR-B family	1	Glyma19g43690.2;
serine/threonine protein kinase PBS1; K13430 serine/threonine-protein kinase PBS1 [EC:2.7.11.1]	1	Glyma11g15550.1;
MATE efflux family protein 7-like; K03327 multidrug resistance protein, MATE family	1	Glyma18g13586.1;
uncharacterized LOC100500478; K00940 nucleoside-diphosphate kinase [EC:2.7.4.6]	1	Glyma05g03010.1;
prolyl 4-hydroxylase subunit alpha-2-like; K00472 prolyl 4-hydroxylase [EC:1.14.11.2]	1	Glyma17g02430.1;
cycloartenol synthase; K01853 cycloartenol synthase [EC:5.4.99.8]	1	Glyma01g00450.1;
uncharacterized LOC100267121; K07195 exocyst complex component 7	1	Glyma11g15420.1;
uncharacterized LOC100788854; K03453 bile acid:Na+ symporter, BASS family	1	Glyma13g33940.1;
protein grpE-like; K03687 molecular chaperone GrpE	1	Glyma19g29841.1;
probable GMP synthase [glutamine-hydrolyzing]-like; K01246 DNA-3-methyladenine glycosylase I [EC:3.2.2.20]	1	Glyma08g17280.1;
DNA photolyase, putative (EC:4.1.99.3); K12119 cryptochrome 2	1	Glyma10g32390.3;
protein phosphatase 2C and cyclic nucleotide-binding/kinase domain-containing protein-like; K04345 protein kinase A [EC:2.7.11.11]	1	Glyma17g02350.1;
uncharacterized LOC100306277; K03133 transcription initiation factor TFIID subunit 9B	1	Glyma17g04140.1;
ABSCISIC ACID-INSENSITIVE 5-like protein 5-like; K14432 ABA responsive element binding factor	1	Glyma15g05440.2;
serine/threonine-protein kinase SAPK3-like; K14498 serine/threonine-protein kinase SRK2 [EC:2.7.11.1]	1	Glyma11g04150.1;
hypothetical protein; K14416 elongation factor 1 alpha-like protein	1	Glyma17g02860.1;
cellulose synthase A catalytic subunit 8 [UDP-forming]-like; K10999 cellulose synthase A [EC:2.4.1.12]	1	Glyma08g12400.1;
hypothetical protein; K11838 ubiquitin carboxyl-terminal hydrolase 7 [EC:3.1.2.15]	1	Glyma04g06960.1;
ABC transporter B family member 19-like; K05658 ATP-binding cassette, subfamily B (MDR/TAP), member 1	1	Glyma08g40770.1;
AP-2 complex subunit alpha-2-like; K11824 AP-2 complex subunit alpha	1	Glyma17g05410.1;
cyclin-T1-5-like; K15188 cyclin T	1	Glyma08g17960.1;
hypothetical protein; K10442 kelch-like protein 1/4/5	1	Glyma18g01143.1;
proteasome subunit alpha type-2-A-like; K02726 20S proteasome subunit alpha 2 [EC:3.4.25.1]	1	Glyma08g17810.6;
interleukin-1 receptor-associated kinase 4; K04733 interleukin-1 receptor-associated kinase 4 [EC:2.7.11.1]	1	Glyma08g09860.1;
soluble inorganic pyrophosphatase-like; K01507 inorganic pyrophosphatase [EC:3.6.1.1]	1	Glyma18g13598.1;
uncharacterized LOC100499707; K14821 bud site selection protein 20	1	Glyma13g20550.1;
tRNA-dihydrouridine synthase A-like; K05539 tRNA-dihydrouridine synthase A [EC:1.-.-.-]	1	Glyma08g09540.1;
ataxin-7-like protein 3-like; K11363 SAGA-associated factor 11	1	Glyma18g06720.2;
ACS; 1-aminocyclopropane-1-carboxylate synthase (EC:4.4.1.14); K01762 1-aminocyclopropane-1-carboxylate synthase [EC:4.4.1.14]	1	Glyma11g02390.1;
probable alpha-ketoglutarate-dependent dioxygenase ABH6-like; K10768 alkylated DNA repair protein alkB homolog 6 [EC:1.14.11.-]	1	Glyma09g28410.1;
ethylene-responsive transcription factor RAP2-12-like; K09286 EREBP-like factor	1	Glyma06g15341.1;
probable 26S proteasome non-ATPase regulatory subunit 6-like; K03037 26S proteasome regulatory subunit N7	1	Glyma05g02980.1;
uncharacterized LOC100499968; K06995	1	Glyma09g28240.1;
cc-nbs-lrr resistance protein; K13457 disease resistance protein RPM1	1	Glyma19g31271.1;
SWI/SNF complex subunit SWI3C-like; K11649 SWI/SNF related-matrix-associated actin-dependent regulator of chromatin subfamily C	1	Glyma04g42601.1;
hypothetical protein; K13417 somatic embryogenesis receptor kinase 4 [EC:2.7.10.1 2.7.11.1]	1	Glyma18g05275.1;
Transcriptional factor TINY, putative; K09286 EREBP-like factor	1	Glyma15g02130.1;
ATARFC1; ADP-ribosylation factor C1; K07977 Arf/Sar family, other	1	Glyma10g32222.1;
INT1-1; hypothetical protein; K08150 MFS transporter, SP family, solute carrier family 2 (myo-inositol transporter), member 13	1	Glyma04g11140.1;
mannose-1-phosphate guanyltransferase alpha-like; K00966 mannose-1-phosphate guanylyltransferase [EC:2.7.7.13]	1	Glyma04g34880.1;
uncharacterized LOC100820527; K15289 solute carrier family 35, member F5	1	Glyma04g06930.1;
uncharacterized LOC100500024; K00416 ubiquinol-cytochrome c reductase subunit 6	1	Glyma08g19380.2;
protein disulfide isomerase-like 1-4-like; K09580 protein disulfide-isomerase A1 [EC:5.3.4.1]	1	Glyma13g40130.1;
CYP83B1; cytochrome P450 83B1; K11818 cytochrome P450, family 83, subfamily B, polypeptide 1 [EC:1.14.-.-]	1	Glyma17g37520.1;
probable glutathione S-transferase-like; K00799 glutathione S-transferase [EC:2.5.1.18]	1	Glyma08g18680.2;
l-ascorbate oxidase, putative (EC:1.10.3.3); K00423 L-ascorbate oxidase [EC:1.10.3.3]	1	Glyma07g05970.1;
copper transport protein ATOX1-like; K07213 copper chaperone	1	Glyma11g15400.2;
spermidine synthase 1, putative (EC:2.1.1.53); K00797 spermidine synthase [EC:2.5.1.16]	1	Glyma06g19580.1;
SWI/SNF complex component SNF12 homolog; K11650 SWI/SNF-related matrix-associated actin-dependent regulator of chromatin subfamily D	1	Glyma05g03290.1;
S-adenosylmethionine synthase-like; K00789 S-adenosylmethionine synthetase [EC:2.5.1.6]	1	Glyma17g04340.1;
MYBA6; R2R3 MYB transcription factor; K09422 myb proto-oncogene protein, plant	1	Glyma18g49670.2;
aspartic proteinase oryzasin-1-like; K08245 phytepsin [EC:3.4.23.40]	1	Glyma17g04800.1;
uncharacterized LOC100816696; K06955	1	Glyma08g18500.1;
nuclear pore complex protein Nup54-like; K14308 nuclear pore complex protein Nup54	1	Glyma18g01150.1;
hypothetical protein; K13195 cold-inducible RNA-binding protein	1	Glyma10g42320.1;
DPH3 homolog; K15455 diphthamide biosynthesis protein 3	1	Glyma11g13164.1;
systemin receptor SR160-like; K13415 protein brassinosteroid insensitive 1 [EC:2.7.10.1 2.7.11.1]	1	Glyma17g08190.2;
uncharacterized LOC100830772; K03539 ribonuclease P/MRP protein subunit RPP1 [EC:3.1.26.5]	1	Glyma08g17980.2;
hypothetical protein; K11643 chromodomain-helicase-DNA-binding protein 4 [EC:3.6.4.12]	1	Glyma17g05400.2;
uncharacterized LOC100500489; K11352 NADH dehydrogenase (ubiquinone) 1 alpha subcomplex 12 [EC:1.6.5.3 1.6.99.3]	1	Glyma11g01320.1;
mitogen-activated protein kinase kinase Group C (EC:2.7.12.2); K13413 mitogen-activated protein kinase kinase 4/5, plant [EC:2.7.12.2]	1	Glyma07g11896.1;
hypothetical protein; K07976 Rab family, other	1	Glyma10g35230.1;
SAUR67; SAUR family protein; K14488 SAUR family protein	1	Glyma13g20621.1;
hypothetical protein; K03243 translation initiation factor 5B	1	Glyma08g11270.1;
probable exocyst complex component 4-like; K06111 exocyst complex component 4	1	Glyma10g35190.1;
hypothetical protein; K12126 phytochrome-interacting factor 3	1	Glyma10g04890.2;
uncharacterized LOC100795420; K14554 U3 small nucleolar RNA-associated protein 21	1	Glyma01g00460.1;
ubiquitin carboxyl-terminal hydrolase 23-like; K11855 ubiquitin carboxyl-terminal hydrolase 36/42 [EC:3.1.2.15]	1	Glyma17g08200.1;
hypothetical protein; K10695 E3 ubiquitin-protein ligase RNF1/2 [EC:6.3.2.19]	1	Glyma10g32360.1;
proline-rich receptor-like protein kinase PERK13-like; K13429 chitin elicitor receptor kinase 1	1	Glyma13g43080.1;
Photosystem I reaction center subunit VI, chloroplast precursor, putative; K02695 photosystem I subunit VI	1	Glyma13g43370.2;
endoplasmic reticulum [ER]-type calcium ATPase; K01537 Ca2+-transporting ATPase [EC:3.6.3.8]	1	Glyma07g05890.2;
GPN-loop GTPase 1 homolog; K06883	1	Glyma17g03980.1;
malate dehydrogenase; K00026 malate dehydrogenase [EC:1.1.1.37]	1	Glyma01g40580.2;
uncharacterized LOC100246639; K09422 myb proto-oncogene protein, plant	1	Glyma02g02310.1;
actin-depolymerizing factor 6-like; K05765 cofilin	1	Glyma10g32400.3;
probable cyclic nucleotide-gated ion channel 16-like; K05391 cyclic nucleotide gated channel, other eukaryote	1	Glyma06g19570.1;
Glycogen synthase kinase-3 beta, putative (EC:2.7.11.26); K14502 protein brassinosteroid insensitive 2 [EC:2.7.11.1]	1	Glyma08g12370.1;
putative SWI/SNF-related matrix-associated actin-dependent regulator of chromatin subfamily A member 3-like 2-like; K15505 DNA repair protein RAD5 [EC:3.6.4.-]	1	Glyma17g05390.1;
putative MAP3K alpha 1 protein kinase (ISS); K11228 mitogen-activated protein kinase kinase kinase [EC:2.7.11.1]	1	Glyma18g06800.2;
4-coumarate:CoA ligase isoenzyme 3; K01904 4-coumarate--CoA ligase [EC:6.2.1.12]	1	Glyma11g01240.1;
cell division protein FtsH; K03798 cell division protease FtsH [EC:3.4.24.-]	1	Glyma15g02170.2;
5'-3' exoribonuclease 4-like; K12619 5'-3' exoribonuclease 2 [EC:3.1.13.-]	1	Glyma19g43160.1;
calmodulin-like protein 11; K13448 calcium-binding protein CML	1	Glyma10g32190.1;
protein Dom3z homolog, chloroplastic-like; K14845 RAT1-interacting protein	1	Glyma11g04170.1;
Xyloglucan endotransglycosylase/hydrolase XTH-21; K08235 xyloglucan:xyloglucosyl transferase [EC:2.4.1.207]	1	Glyma08g11300.2;
methylmalonate-semialdehyde dehydrogenase [acylating], mitochondrial-like; K00140 malonate-semialdehyde dehydrogenase (acetylating) / methylmalonate-semialdehyde dehydrogenase [EC:1.2.1.18 1.2.1.27]	1	Glyma07g30210.1;
uncharacterized LOC100306034; K08901 photosystem II oxygen-evolving enhancer protein 3	1	Glyma07g14340.1;
LHY; protein late elongated hypocotyl; K12133 LATE ELONGATED HYPOCOTYL	1	Glyma08g11541.1;
hypothetical protein; K15074 BTB/POZ domain-containing adapter for CUL3-mediated RhoA degradation protein	1	Glyma08g12550.1;
cystathionine beta-lyase, chloroplastic-like; K01760 cystathionine beta-lyase [EC:4.4.1.8]	1	Glyma19g31280.1;
photosystem II subunit R (PsbR); K03541 photosystem II 10kDa protein	1	Glyma08g18510.1;
probable xyloglucan endotransglucosylase/hydrolase protein 6-like; K08235 xyloglucan:xyloglucosyl transferase [EC:2.4.1.207]	1	Glyma05g23170.1;
glycerol-3-phosphate dehydrogenase SDP6, mitochondrial-like; K00111 glycerol-3-phosphate dehydrogenase [EC:1.1.5.3]	1	Glyma10g35170.1;
E2F transcription factor-like E2FE-like; K09391 E2F transcription factor 7/8	1	Glyma04g34870.3;
hypothetical protein; K15450 tRNA wybutosine-synthesizing protein 3 [EC:2.1.1.-]	1	Glyma17g02680.1;
D6PKL2; protein-serine/threonine kinase; K08286 protein-serine/threonine kinase [EC:2.7.11.-]	1	Glyma11g19270.1;
50S ribosomal protein L4, chloroplastic-like; K02926 large subunit ribosomal protein L4	1	Glyma03g26080.1;
uncharacterized LOC100306695; K02907 large subunit ribosomal protein L30	1	Glyma02g43750.1;
hypothetical protein; K12118 cryptochrome 1	1	Glyma04g11010.1;
glutathione S-transferase GST 20; K00799 glutathione S-transferase [EC:2.5.1.18]	1	Glyma08g12530.1;
AUX1B-2; hypothetical protein; K13946 auxin influx carrier (AUX1 LAX family)	1	Glyma17g05381.1;
50S ribosomal protein L25-like; K02897 large subunit ribosomal protein L25	1	Glyma19g29410.1;
Os02g0498700; K13648 alpha-1,4-galacturonosyltransferase [EC:2.4.1.43]	1	Glyma17g02330.1;
ribosome biogenesis protein BMS1 homolog; K14569 ribosome biogenesis protein BMS1	1	Glyma11g13340.1;
actin, putative; K05692 actin beta/gamma 1	1	Glyma11g14880.1;
hypothetical protein; K13425 WRKY transcription factor 22	1	Glyma08g12460.1;
glutaredoxin-C15-like; K03676 glutaredoxin 3	1	Glyma02g17190.1;
hypothetical protein; K04640 guanine nucleotide-binding protein subunit alpha, other	1	Glyma11g13120.1;
DNA-directed RNA polymerase 3, chloroplastic-like; K10908 DNA-directed RNA polymerase, mitochondrial [EC:2.7.7.6]	1	Glyma02g36791.1;
photosystem II 10 kDa polypeptide, chloroplastic-like; K03541 photosystem II 10kDa protein	1	Glyma08g18510.2;
tRNA dimethylallyltransferase 2-like; K00791 tRNA dimethylallyltransferase [EC:2.5.1.75]	1	Glyma11g19330.1;
ATP binding protein, putative (EC:2.5.1.8); K10760 adenylate isopentenyltransferase (cytokinin synthase)	1	Glyma17g02080.1;
serine/threonine-protein kinase Nek2-like; K08857 NIMA (never in mitosis gene a)-related kinase [EC:2.7.11.1]	1	Glyma19g43290.1;
histidine decarboxylase-like; K01590 histidine decarboxylase [EC:4.1.1.22]	1	Glyma08g19360.1;
replication factor C subunit 4-like; K10755 replication factor C subunit 2/4	1	Glyma04g42550.3;
thioredoxin reductase 2-like; K00384 thioredoxin reductase (NADPH) [EC:1.8.1.9]	1	Glyma11g09350.2;
peptidylprolyl isomerase; K09571 FK506-binding protein 4/5 [EC:5.2.1.8]	1	Glyma17g03210.1;
map3k delta-1 protein kinase, putative (EC:2.7.11.25); K14510 serine/threonine-protein kinase CTR1 [EC:2.7.11.1]	1	Glyma06g19500.1;
cys; cystathionine-gamma-synthase precursor (EC:2.5.1.48); K01739 cystathionine gamma-synthase [EC:2.5.1.48]	1	Glyma18g49660.1;
uncharacterized LOC100778915; K10393 kinesin family member 2/24	1	Glyma17g03020.1;
UDP-glucosyl transferase 73C; K13496 UDP-glucosyl transferase 73C [EC:2.4.1.-]	1	Glyma17g02290.1;
40S ribosomal protein S24-2-like; K02974 small subunit ribosomal protein S24e	1	Glyma19g43190.1;
uncharacterized LOC100843697; K11420 euchromatic histone-lysine N-methyltransferase [EC:2.1.1.43]	1	Glyma11g04071.1;
hypothetical protein; K14411 RNA-binding protein Musashi	1	Glyma06g10746.1;
cytochrome P450 71D9-like; K13267 cytochrome P450, family 71, subfamily D, polypeptide 9 (flavonoid 6-hydroxylase) [EC:1.14.13.-]	1	Glyma08g11570.1;
(3R)-hydroxymyristoyl-[acyl-carrier-protein] dehydratase-like; K02372 3R-hydroxymyristoyl ACP dehydrase [EC:4.2.1.-]	1	Glyma08g19201.1;
Os10g0166600; K00517 [EC:1.14.-.-]	1	Glyma13g34010.1;
Os08g0560600; K03457 nucleobase:cation symporter-1, NCS1 family	1	Glyma10g07260.1;
UDP-glucose 6-dehydrogenase-like; K00012 UDPglucose 6-dehydrogenase [EC:1.1.1.22]	1	Glyma18g50000.1;
Cellulose synthase A catalytic subunit 3 [UDP-forming], putative (EC:2.4.1.12); K00770 1,4-beta-D-xylan synthase [EC:2.4.2.24]	1	Glyma11g01230.1;
GLP1; GLP1 GID1-like protein; K14493 gibberellin receptor GID1 [EC:3.-.-.-]	1	Glyma10g42260.1;
Copper transport protein ATOX1; K07213 copper chaperone	1	Glyma13g20560.1;
probable trans-2-enoyl-CoA reductase, mitochondrial-like; K07512 mitochondrial trans-2-enoyl-CoA reductase [EC:1.3.1.38]	1	Glyma15g04881.1;
DFR2; dihydroflavonol 4-reductase (EC:1.1.1.219); K13082 bifunctional dihydroflavonol 4-reductase/flavanone 4-reductase [EC:1.1.1.219 1.1.1.234]	1	Glyma15g02140.2;
citrate synthase, glyoxysomal-like; K01647 citrate synthase [EC:2.3.3.1]	1	Glyma18g12393.1;
auxin response factor 5-like; K14486 auxin response factor	1	Glyma17g37580.1;
hypothetical protein; K12132 serine/threonine-protein kinase WNK1 [EC:2.7.11.1]	1	Glyma19g43210.1;
ring finger, putative; K03358 anaphase-promoting complex subunit 11	1	Glyma13g34031.1;
30S ribosomal protein S17; K02961 small subunit ribosomal protein S17	1	Glyma13g43360.1;
MYB212; hypothetical protein; K09422 myb proto-oncogene protein, plant	1	Glyma17g04171.1;
hypothetical protein; K13126 polyadenylate-binding protein	1	Glyma10g07280.1;
probable ribose-5-phosphate isomerase-like; K01807 ribose 5-phosphate isomerase A [EC:5.3.1.6]	1	Glyma19g43310.1;
o-linked n-acetylglucosamine transferase, ogt, putative; K09667 polypeptide N-acetylglucosaminyltransferase [EC:2.4.1.-]	1	Glyma18g06680.2;
hypothetical protein; K15032 mTERF domain-containing protein, mitochondrial	1	Glyma08g17840.1;
hypothetical protein; K13207 CUG-BP- and ETR3-like factor	1	Glyma17g03960.1;
MADS-box transcription factor 27-like; K09264 MADS-box transcription factor, plant	1	Glyma02g38091.1;
zinc transporter 6-like; K14709 solute carrier family 39 (zinc transporter), member 1/2/3	1	Glyma14g37560.1;
26S proteasome regulatory subunit 4 homolog A-like; K03062 26S proteasome regulatory subunit T2	1	Glyma10g04920.1;
GA2ox6; gibberellin 2-oxidase; K04125 gibberellin 2-oxidase [EC:1.14.11.13]	1	Glyma17g04150.1;
hypothetical protein; K12398 AP-3 complex subunit mu	1	Glyma17g02310.1;
3-ketoacyl-CoA synthase 11-like; K15397 3-ketoacyl-CoA synthase [EC:2.3.1.-]	1	Glyma10g32260.1;
hypothetical protein; K01802 peptidylprolyl isomerase [EC:5.2.1.8]	1	Glyma08g09480.1;
probable alpha-mannosidase I MNS4-like; K10085 ER degradation enhancer, mannosidase alpha-like 2	1	Glyma10g32320.1;
probable xyloglucan endotransglucosylase/hydrolase protein 32-like; K08235 xyloglucan:xyloglucosyl transferase [EC:2.4.1.207]	1	Glyma13g39710.1;
Carbohydrate transporter/sugar porter; K08150 MFS transporter, SP family, solute carrier family 2 (myo-inositol transporter), member 13	1	Glyma08g10390.1;
soluble inorganic pyrophosphatase 1, chloroplastic-like; K01507 inorganic pyrophosphatase [EC:3.6.1.1]	1	Glyma15g06670.1;
amino acid transporter family protein; K15015 solute carrier family 32 (vesicular inhibitory amino acid transporter)	1	Glyma05g03060.2;
aldehyde dehydrogenase family 2 member B4, mitochondrial-like; K00128 aldehyde dehydrogenase (NAD+) [EC:1.2.1.3]	1	Glyma06g19560.1;
chlorophyllase-1-like; K08099 chlorophyllase [EC:3.1.1.14]	1	Glyma09g31250.1;
ethylene-responsive transcription factor LEP-like; K09286 EREBP-like factor	1	Glyma17g02711.1;
Polygalacturonase precursor, putative (EC:3.2.1.67); K01184 polygalacturonase [EC:3.2.1.15]	1	Glyma09g03620.2;
Werner syndrome ATP-dependent helicase homolog; K03654 ATP-dependent DNA helicase RecQ [EC:3.6.4.12]	1	Glyma11g31721.1;
hypothetical protein; K08332 vacuolar protein 8	1	Glyma20g28160.1;
nucleobase:cation symporter-1, NCS1 family; K03457 nucleobase:cation symporter-1, NCS1 family	1	Glyma10g07230.1;
Nii, plastid-targeted nitrite reductase apoenzyme (IC); K00366 ferredoxin-nitrite reductase [EC:1.7.7.1]	1	Glyma11g01470.2;
AXR3; auxin-responsive protein IAA17; K14484 auxin-responsive protein IAA	1	Glyma13g17750.2;
hypothetical protein; K11982 E3 ubiquitin-protein ligase RNF115/126 [EC:6.3.2.19]	1	Glyma10g39020.1;
glutathione S-transferase F10-like; K00799 glutathione S-transferase [EC:2.5.1.18]	1	Glyma18g13620.2;
probable potassium transporter 17-like; K03549 KUP system potassium uptake protein	1	Glyma08g09720.2;
hypothetical protein; K02433 aspartyl-tRNA(Asn)/glutamyl-tRNA (Gln) amidotransferase subunit A [EC:6.3.5.6 6.3.5.7]	1	Glyma08g11171.1;
histone deacetylase 9-like; K06067 histone deacetylase 1/2 [EC:3.5.1.98]	1	Glyma11g19290.1;
DNA-directed RNA polymerase II subunit RPB3-A-like; K03011 DNA-directed RNA polymerase II subunit RPB3	1	Glyma07g34610.1;
hypothetical protein; K13413 mitogen-activated protein kinase kinase 4/5, plant [EC:2.7.12.2]	1	Glyma07g11910.1;
uncharacterized LOC100527219; K01104 protein-tyrosine phosphatase [EC:3.1.3.48]	1	Glyma11g19280.1;
zinc phosphodiesterase ELAC protein 2-like; K00784 ribonuclease Z [EC:3.1.26.11]	1	Glyma15g02070.1;
hypothetical protein; K14787 multiple RNA-binding domain-containing protein 1	1	Glyma11g01246.1;
hydroquinone glucosyltransferase-like; K08237 hydroquinone glucosyltransferase [EC:2.4.1.218]	1	Glyma04g12770.2;
Pectinesterase-2 precursor, putative (EC:3.1.1.11); K01051 pectinesterase [EC:3.1.1.11]	1	Glyma16g07421.1;
U4/U6 small nuclear ribonucleoprotein PRP4-like protein-like; K12662 U4/U6 small nuclear ribonucleoprotein PRP4	1	Glyma06g07580.1;
FLS2; LRR receptor-like serine/threonine-protein kinase FLS2; K13420 LRR receptor-like serine/threonine-protein kinase FLS2 [EC:2.7.11.1]	1	Glyma19g04934.1;
mitotic cyclin a2-type; K06627 cyclin A	1	Glyma04g42540.1;
histone deacetylase 5-like; K11407 histone deacetylase 6/10 [EC:3.5.1.98]	1	Glyma05g00460.1;
ATP-dependent zinc metalloprotease FTSH 10, mitochondrial-like; K08956 AFG3 family protein [EC:3.4.24.-]	1	Glyma11g14640.2;
glutamate decarboxylase 1-like; K01580 glutamate decarboxylase [EC:4.1.1.15]	1	Glyma08g09670.1;
proteasome assembly chaperone 3-like; K11877 proteasome assembly chaperone 3	1	Glyma04g42580.1;
hypothetical protein; K00059 3-oxoacyl-[acyl-carrier protein] reductase [EC:1.1.1.100]	1	Glyma08g10760.1;
signal peptide peptidase-like 2B-like; K09597 signal peptide peptidase-like 2B [EC:3.4.23.-]	1	Glyma08g47600.1;
hypothetical protein; K13464 jasmonate ZIM domain-containing protein	1	Glyma05g27280.2;
IAA-alanine resistance protein 1-like; K14713 solute carrier family 39 (zinc transporter), member 7	1	Glyma08g09810.1;
p68 RNA helicase; K12823 ATP-dependent RNA helicase DDX5/DBP2 [EC:3.6.4.13]	1	Glyma18g05805.1;
Os07g0150700; K00924 [EC:2.7.1.-]	1	Glyma08g12290.1;
elongator complex protein 2-like; K11374 elongator complex protein 2	1	Glyma10g41620.1;
hypothetical protein; K14724 solute carrier family 9 (sodium/hydrogen exchanger), member 8	1	Glyma17g02560.1;
peroxidase 44-like; K00430 peroxidase [EC:1.11.1.7]	1	Glyma19g29621.1;
U4/U6 small nuclear ribonucleoprotein Prp3-like; K12843 U4/U6 small nuclear ribonucleoprotein PRP3	1	Glyma11g01460.2;
beta-glucosidase 13-like; K01188 beta-glucosidase [EC:3.2.1.21]	1	Glyma17g04130.1;
Chaperone protein dnaJ; K09510 DnaJ homolog subfamily B member 4	1	Glyma17g02520.2;
ATP-dependent clp protease ATP-binding subunit clpx, putative; K03544 ATP-dependent Clp protease ATP-binding subunit ClpX	1	Glyma09g28260.1;
HAI1; protein phosphatase; K14497 protein phosphatase 2C [EC:3.1.3.16]	1	Glyma17g02900.1;
glutamyl-tRNA(Gln) amidotransferase subunit A-like; K02433 aspartyl-tRNA(Asn)/glutamyl-tRNA (Gln) amidotransferase subunit A [EC:6.3.5.6 6.3.5.7]	1	Glyma15g06600.1;
protein with unknown function (EC:3.1.4.12); K07874 Ras-related protein Rab-1A	1	Glyma03g26090.1;
MYB185; MYB transcription factor MYB185; K09422 myb proto-oncogene protein, plant	1	Glyma07g05960.1;
Chaperone protein dnaJ, putative; K09517 DnaJ homolog subfamily B member 11	1	Glyma08g11580.1;
uncharacterized LOC100784148; K14546 U3 small nucleolar RNA-associated protein 5	1	Glyma17g03310.1;
hypothetical protein; K03453 bile acid:Na+ symporter, BASS family	1	Glyma10g42010.1;
uncharacterized LOC100807005; K07025 putative hydrolase of the HAD superfamily	1	Glyma11g14650.1;
neutral ceramidase-like; K12349 neutral ceramidase [EC:3.5.1.23]	1	Glyma18g07700.1;
TIDP2949; LOC100279301; K13424 WRKY transcription factor 33	1	Glyma14g37960.1;
uncharacterized LOC100785682; K11984 U4/U6.U5 tri-snRNP-associated protein 1	1	Glyma07g34596.1;
pyruvate, phosphate dikinase, chloroplastic-like; K01006 pyruvate,orthophosphate dikinase [EC:2.7.9.1]	1	Glyma17g02371.1;
pectinesterase family protein; K01051 pectinesterase [EC:3.1.1.11]	1	Glyma17g03170.1;
zinc ion binding protein, putative; K15688 E3 ubiquitin-protein ligase MUL1 [EC:6.3.2.19]	1	Glyma17g02360.1;
carbamoyl-phosphate synthase large chain-like; K01955 carbamoyl-phosphate synthase large subunit [EC:6.3.5.5]	1	Glyma16g07770.2;
dTDP-glucose 4,6-dehydratase; K01710 dTDP-glucose 4,6-dehydratase [EC:4.2.1.46]	1	Glyma17g03030.1;
alpha-xylosidase-like; K15925 alpha-D-xyloside xylohydrolase [EC:3.2.1.177]	1	Glyma10g42140.1;
phenylalanine ammonia-lyase 2-like; K10775 phenylalanine ammonia-lyase [EC:4.3.1.24]	1	Glyma10g35381.1;
protein ABCI7, chloroplastic-like; K09015 Fe-S cluster assembly protein SufD	1	Glyma01g40770.1;
solute carrier family 35 member B1-like; K15275 solute carrier family 35 (UDP-galactose transporter), member B1	1	Glyma02g02330.1;
ERF2; ethylene-responsive transcription factor 2; K14517 ethylene-responsive transcription factor 2	1	Glyma07g14060.1;
E3 ubiquitin-protein ligase synoviolin-like; K10601 E3 ubiquitin-protein ligase synoviolin [EC:6.3.2.19]	1	Glyma11g01330.1;
nicotianamine synthase-like; K05953 nicotianamine synthase [EC:2.5.1.43]	1	Glyma08g18710.1;
MYBA7; R2R3 MYB transcription factor; K09422 myb proto-oncogene protein, plant	1	Glyma18g49690.1;
sir; ferredoxin:sulfite reductase precursor; K00392 sulfite reductase (ferredoxin) [EC:1.8.7.1]	1	Glyma11g09890.1;
metallo-beta-lactamase domain-containing protein; K06167 PhnP protein	1	Glyma08g20510.2;
Cyt1; histidine kinase 2-like; K14489 arabidopsis histidine kinase 2/3/4 (cytokinin receptor) [EC:2.7.13.3]	1	Glyma05g00470.1;
tubulin alpha-2 chain-like; K07374 tubulin alpha	1	Glyma01g40550.1;
E3 ubiquitin-protein ligase UPL6-like; K10589 ubiquitin-protein ligase E3 C [EC:6.3.2.19]	1	Glyma17g04180.1;
serine/threonine-protein phosphatase 5-like; K04460 protein phosphatase 5 [EC:3.1.3.16]	1	Glyma18g12440.2;
probable inositol transporter 2-like; K08150 MFS transporter, SP family, solute carrier family 2 (myo-inositol transporter), member 13	1	Glyma08g10381.1;
uncharacterized LOC100791259; K13199 plasminogen activator inhibitor 1 RNA-binding protein	1	Glyma03g26100.1;
ubiquitin-like-specific protease ESD4-like; K08592 sentrin-specific protease 1 [EC:3.4.22.-]	1	Glyma17g03010.1;
rps19; ribosomal protein S19; K02965 small subunit ribosomal protein S19	1	Glyma08g11250.1;
uncharacterized LOC100305969; K12834 PHD finger-like domain-containing protein 5A	1	Glyma18g06890.3;
chromodomain-helicase-DNA-binding protein 2-like; K11367 chromodomain-helicase-DNA-binding protein 1 [EC:3.6.4.12]	1	Glyma08g41490.1;
protein WAX2-like; K15404 aldehyde decarbonylase [EC:4.1.99.5]	1	Glyma07g14010.1;
alpha-N-acetylglucosaminidase-like; K01205 alpha-N-acetylglucosaminidase [EC:3.2.1.50]	1	Glyma04g34901.1;
hypothetical protein; K11446 histone demethylase JARID1 [EC:1.14.11.-]	1	Glyma10g35350.1;
inositol 5-phosphatase (ISS); K01099 phosphatidylinositol-bisphosphatase [EC:3.1.3.36]	1	Glyma08g09870.1;
hypothetical protein; K08819 cyclin-dependent kinase 12/13 [EC:2.7.11.22 2.7.11.23]	1	Glyma06g15290.2;
uncharacterized LOC100799988; K14488 SAUR family protein	1	Glyma08g47580.1;
chaperone protein dnaJ 49-like; K09518 DnaJ homolog subfamily B member 12	1	Glyma17g03280.2;
26S proteasome non-ATPase regulatory subunit 12-like; K03035 26S proteasome regulatory subunit N5	1	Glyma06g15330.1;
dnaJ homolog subfamily B member 13-like; K09510 DnaJ homolog subfamily B member 4	1	Glyma06g07710.1;
anaphase-promoting complex subunit cdc20-like; K03363 cell division cycle 20, cofactor of APC complex	1	Glyma11g01450.1;
peroxisome biogenesis protein 12-like; K13345 peroxin-12	1	Glyma19g43700.2;
hypothetical protein; K14413 beta-1,3-galactosyltransferase [EC:2.4.1.-]	1	Glyma06g11330.1;
uncharacterized LOC100817609; K15196 transcription factor IIIB 90 kDa subunit	1	Glyma19g29580.3;
hypothetical protein; K13415 protein brassinosteroid insensitive 1 [EC:2.7.10.1 2.7.11.1]	1	Glyma08g12350.1;
AGL44; protein agamous-like 44; K09264 MADS-box transcription factor, plant	1	Glyma02g38091.3;
ent-kaurene oxidase, chloroplastic-like; K04122 ent-kaurene oxidase [EC:1.14.13.78]	1	Glyma13g44870.1;
hypothetical protein; K13030 cyanohydrin beta-glucosyltransferase [EC:2.4.1.85]	1	Glyma06g10733.1;
Chromatin remodeling complex subunit; K11654 SWI/SNF-related matrix-associated actin-dependent regulator of chromatin subfamily A member 5 [EC:3.6.4.-]	1	Glyma17g02640.1;
magnesium transporter MRS2-2-like; K16075 magnesium transporter	1	Glyma10g32350.1;
bidirectional sugar transporter N3-like; K15382 solute carrier family 50 (sugar transporter)	1	Glyma15g05470.1;
rRNA methylase, putative; K15507 21S rRNA (GM2251-2'-O)-methyltransferase [EC:2.1.1.-]	1	Glyma17g02381.1;
similar to phosphate/phosphoenolpyruvate translocator protein; K15280 solute carrier family 35, member C2	1	Glyma08g18730.2;
ethylene-responsive transcription factor ERF054; K09286 EREBP-like factor	1	Glyma12g12270.2;
hypothetical protein; K08867 WNK lysine deficient protein kinase [EC:2.7.11.1]	1	Glyma07g05930.2;
U5 small nuclear ribonucleoprotein 200 kDa helicase-like; K12854 pre-mRNA-splicing helicase BRR2 [EC:3.6.4.13]	1	Glyma08g18490.1;
cyclin-B1-2-like; K11599 proteasome maturation protein	1	Glyma11g09870.1;
uncharacterized LOC100795742; K02214 cell division control protein 7 [EC:2.7.11.1]	1	Glyma07g13721.1;
WD repeat-containing protein 5-like; K14963 COMPASS component SWD3	1	Glyma17g02820.1;
50S ribosomal protein L15, chloroplastic-like; K02876 large subunit ribosomal protein L15	1	Glyma08g17290.1;
isocitrate dehydrogenase [NAD] regulatory subunit 1, mitochondrial-like; K00030 isocitrate dehydrogenase (NAD+) [EC:1.1.1.41]	1	Glyma14g00500.1;
uncharacterized LOC100797857; K14840 nucleolar protein 53	1	Glyma14g37570.1;
transcription factor-like protein DPB-like; K04683 transcription factor Dp-1	1	Glyma11g09750.1;
protein PHYLLO, chloroplastic-like; K14759 isochorismate synthase / 2-succinyl-5-enolpyruvyl-6-hydroxy-3-cyclohexene-1- carboxylate synthase / 2-succinyl-6-hydroxy-2,4-cyclohexadiene-1-carboxylate synthase / O-succinylbenzoate synthase [EC:5.4.4.2 2.2.1.9 4.2.99.20 4.2.1.113]	1	Glyma08g10010.1;
ubiquitin fusion degradation protein 1 homolog; K14016 ubiquitin fusion degradation protein 1	1	Glyma11g14660.1;
MATE efflux family protein DTX1-like; K03327 multidrug resistance protein, MATE family	1	Glyma17g03100.1;
hypothetical protein; K09580 protein disulfide-isomerase A1 [EC:5.3.4.1]	1	Glyma04g10990.1;
ribokinase-like; K00852 ribokinase [EC:2.7.1.15]	1	Glyma10g04720.1;
DNA-directed RNA polymerases I and III subunit RPAC1-like; K03027 DNA-directed RNA polymerases I and III subunit RPAC1	1	Glyma18g17166.1;
vacuolar protein-sorting-associated protein 37 homolog 2-like; K12185 ESCRT-I complex subunit VPS37	1	Glyma10g07251.1;
GAI1, GAIL, GmGAI1; DELLA protein GAI 1; K14494 DELLA protein	1	Glyma08g10140.1;
70 kDa peptidyl-prolyl isomerase; K09571 FK506-binding protein 4/5 [EC:5.2.1.8]	1	Glyma08g17950.1;
hypothetical protein; K11684 bromodomain-containing factor 1	1	Glyma05g03070.2;
ATP sulfurylase 2-like; K13811 3'-phosphoadenosine 5'-phosphosulfate synthase [EC:2.7.7.4 2.7.1.25]	1	Glyma19g05020.1;
external NADH-ubiquinone oxidoreductase 2, mitochondrial-like; K03885 NADH dehydrogenase [EC:1.6.99.3]	1	Glyma12g09920.1;
myb-related protein Myb4-like; K09422 myb proto-oncogene protein, plant	1	Glyma19g43740.1;
Os08g0544500; K05750 NCK-associated protein 1	1	Glyma07g34620.1;
poly(ADP-ribose) glycohydrolase 1-like; K07759 poly(ADP-ribose) glycohydrolase [EC:3.2.1.143]	1	Glyma11g01260.1;
E3 ubiquitin-protein ligase RKP-like; K12169 Kip1 ubiquitination-promoting complex protein 1 [EC:6.3.2.19]	1	Glyma06g15090.1;
hypothetical protein; K13993 HSP20 family protein	1	Glyma18g10760.2;
probable rhamnose biosynthetic enzyme 1-like; K12450 UDP-glucose 4,6-dehydratase [EC:4.2.1.76]	1	Glyma13g33960.1;
gibberellin 20-oxidase; K05282 gibberellin 20-oxidase [EC:1.14.11.12]	1	Glyma06g16080.1;
trans-cinnamate 4-monooxygenase-like; K00487 trans-cinnamate 4-monooxygenase [EC:1.14.13.11]	1	Glyma10g42230.2;
hypothetical protein; K08770 ubiquitin C	1	Glyma08g17870.1;
auxin efflux carrier component 1-like; K13947 auxin efflux carrier family	1	Glyma05g23180.1;
hypothetical protein; K13414 mitogen-activated protein kinase kinase kinase 1, plant [EC:2.7.11.25]	1	Glyma11g25680.1;
G-box-binding factor 4-like; K14432 ABA responsive element binding factor	1	Glyma15g05440.1;
hypothetical protein; K01240 uridine nucleosidase [EC:3.2.2.3]	1	Glyma17g02440.1;
serine carboxypeptidase-like 33-like; K13289 cathepsin A (carboxypeptidase C) [EC:3.4.16.5]	1	Glyma17g04120.1;
PHOT1; non-specific serine/threonine protein kinase; K08282 non-specific serine/threonine protein kinase [EC:2.7.11.1]	1	Glyma15g04850.1;
nuclear-pore anchor-like; K09291 nucleoprotein TPR	1	Glyma08g17255.1;
putative ribosome biogenesis GTPase RsgA-like; K06949 ribosome biogenesis GTPase [EC:3.6.1.-]	1	Glyma18g01130.1;
HCQ2; hydroxycinnamoyl CoA shikimate/quinate hydroxycinnamoyltransferase (EC:2.3.1.133); K13065 shikimate O-hydroxycinnamoyltransferase [EC:2.3.1.133]	1	Glyma08g11560.1;
dehydrodolichyl diphosphate synthase 2-like; K11778 ditrans,polycis-polyprenyl diphosphate synthase [EC:2.5.1.87]	1	Glyma14g37210.1;
hypothetical protein, conserved; K06889	1	Glyma19g04900.1;
Molecular chaperone (DnaJ superfamily) (ISS); K09518 DnaJ homolog subfamily B member 12	1	Glyma17g02520.1;
hypothetical protein; K03094 S-phase kinase-associated protein 1	1	Glyma11g13365.1;
uncharacterized LOC100788537; K15075 DNA repair/transcription protein MET18/MMS19	1	Glyma13g43101.1;
hypothetical protein; K01509 adenosinetriphosphatase [EC:3.6.1.3]	1	Glyma05g03270.3;
uncharacterized LOC100273568; K09571 FK506-binding protein 4/5 [EC:5.2.1.8]	1	Glyma13g43061.1;
similar to endonuclease III; K10773 endonuclease III [EC:4.2.99.18]	1	Glyma10g07601.1;
CYP81D5; cytochrome P450, family 81, subfamily D, polypeptide 5; K00517 [EC:1.14.-.-]	1	Glyma11g09880.1;
Os01g0183400; K03004 DNA-directed RNA polymerase I subunit RPA43	1	Glyma18g01040.1;
putative DNA repair protein RAD23-3-like; K10839 UV excision repair protein RAD23	1	Glyma10g42180.1;
acylphosphatase, putative; K01512 acylphosphatase [EC:3.6.1.7]	1	Glyma13g20571.1;
TIDP3766; LOC100216692; K15425 serine/threonine-protein phosphatase 4 regulatory subunit 2	1	Glyma11g09810.1;
uncharacterized LOC100810297; K01653 acetolactate synthase I/III small subunit [EC:2.2.1.6]	1	Glyma04g14230.1;
RING finger protein; K11982 E3 ubiquitin-protein ligase RNF115/126 [EC:6.3.2.19]	1	Glyma08g16830.1;
uncharacterized LOC100305531; K02151 V-type H+-transporting ATPase subunit F [EC:3.6.3.14]	1	Glyma08g09571.1;
cyclin-T1-4-like; K15563 protein BUR2	1	Glyma20g28191.1;
similar to calmodulin; K02183 calmodulin	1	Glyma17g03910.1;
GPI ethanolamine phosphate transferase 3-like; K05288 phosphatidylinositol glycan, class O	1	Glyma13g17720.1;
glucomannan 4-beta-mannosyltransferase 2-like; K13680 beta-mannan synthase [EC:2.4.1.32]	1	Glyma17g05350.1;
GAL1; GAI1-like E3 ubiquitin ligase protein; K14494 DELLA protein	1	Glyma11g14700.1;
anthocyanin 5-O-glucosyltransferase; K12338 anthocyanin 5-O-glucosyltransferase [EC:2.4.1.-]	1	Glyma08g11330.1;
hypothetical protein; K15731 carboxy-terminal domain RNA polymerase II polypeptide A small phosphatase [EC:3.1.3.16]	1	Glyma18g01020.2;
hypothetical protein; K12135 zinc finger protein CONSTANS	1	Glyma02g17181.1;
ethylene-responsive transcription factor RAP2-7-like; K09284 AP2-like factor, euAP2 lineage	1	Glyma15g04930.1;
DEAD-box ATP-dependent RNA helicase 37-like; K11594 ATP-dependent RNA helicase [EC:3.6.4.13]	1	Glyma08g11920.1;
NAD-dependent dihydropyrimidine dehydrogenase subunit PreA-like; K00207 dihydropyrimidine dehydrogenase (NADP+) [EC:1.3.1.2]	1	Glyma07g11890.1;
clathrin heavy chain 1-like; K04646 clathrin heavy chain	1	Glyma14g37510.1;
SERK4; somatic embryogenesis receptor kinase 4; K13417 somatic embryogenesis receptor kinase 4 [EC:2.7.10.1 2.7.11.1]	1	Glyma08g18791.1;
probable ubiquitin-conjugating enzyme E2 23-like; K10581 ubiquitin-conjugating enzyme E2 O [EC:6.3.2.19]	1	Glyma17g03790.2;

## Sheet: Supplemental Table S6
Supplemental Table S6. Functional analysis of the selective genes with nucleotide fixation based on agriGO.
Categories	GO ID	Description	Fisher's exact test	Permutation test	Cluster frequency	Total freqency	Genes
Biological processes	23033	signaling pathway	0.0080472	4.80861e-82	0.026	0.014	Glyma13g36530;Glyma12g22280;Glyma15g11090;Glyma12g28660;Glyma06g11240;Glyma02g29587;Glyma02g16650;Glyma06g10090;Glyma12g03660;Glyma12g28655;Glyma09g03540;Glyma02g41170;Glyma16g02460;Glyma08g05800;Glyma12g32670;Glyma06g02580;Glyma08g06300;Glyma01g39700;Glyma03g26090;Glyma08g45920;Glyma13g01360;
	6508	proteolysis	0.012432	2.00034e-177	0.07	0.051	Glyma06g02500;Glyma13g39600;Glyma03g35725;Glyma13g41411;Glyma11g34150;Glyma12g31656;Glyma09g25090;Glyma12g17421;Glyma13g41280;Glyma12g22240;Glyma17g02000;Glyma20g08455;Glyma11g33470;Glyma08g07640;Glyma12g30356;Glyma15g05955;Glyma10g37900;Glyma01g02941;Glyma06g02481;Glyma14g10900;Glyma15g08840;Glyma06g12800;Glyma08g01921;Glyma04g36940;Glyma06g03140;Glyma05g05440;Glyma12g30430;Glyma11g25890;Glyma11…
	7186	G-protein coupled receptor protein signaling pathway	0.013101	3.28547e-46	0.01	0.003	Glyma12g22280;Glyma15g11090;Glyma09g03540;Glyma02g41170;Glyma12g32670;Glyma08g06300;Glyma01g39700;Glyma13g01360;
	7166	cell surface receptor linked signaling pathway	0.013101	1.0143e-46	0.01	0.003	Glyma12g22280;Glyma15g11090;Glyma09g03540;Glyma02g41170;Glyma12g32670;Glyma08g06300;Glyma01g39700;Glyma13g01360;
	45860	positive regulation of protein kinase activity	0.013972	4.02991e-37	0.005	0.001	Glyma12g22280;Glyma12g32670;Glyma08g06300;Glyma13g01360;
	51347	positive regulation of transferase activity	0.013972	4.18884e-37	0.005	0.001	Glyma12g22280;Glyma12g32670;Glyma08g06300;Glyma13g01360;
	7205	activation of protein kinase C activity by G-protein coupled receptor protein signaling pathway	0.013972	1.31298e-37	0.005	0.001	Glyma12g22280;Glyma12g32670;Glyma08g06300;Glyma13g01360;
	32147	activation of protein kinase activity	0.013972	7.46186e-37	0.005	0.001	Glyma12g22280;Glyma12g32670;Glyma08g06300;Glyma13g01360;
	33674	positive regulation of kinase activity	0.013972	4.66866e-37	0.005	0.001	Glyma12g22280;Glyma12g32670;Glyma08g06300;Glyma13g01360;
	43085	positive regulation of catalytic activity	0.018468	5.64148e-35	0.005	0.001	Glyma12g22280;Glyma12g32670;Glyma08g06300;Glyma13g01360;
	44093	positive regulation of molecular function	0.018468	7.30696e-35	0.005	0.001	Glyma12g22280;Glyma12g32670;Glyma08g06300;Glyma13g01360;
	16192	vesicle-mediated transport	0.019893	1.7822e-71	0.023	0.014	Glyma02g39771;Glyma08g08260;Glyma07g37760;Glyma11g12230;Glyma01g41690;Glyma02g39790;Glyma19g35880;Glyma20g08060;Glyma02g41570;Glyma06g03280;Glyma02g39780;Glyma12g33740;Glyma06g12820;Glyma13g31500;Glyma02g39360;Glyma12g30520;Glyma11g04600;Glyma09g03500;Glyma01g34340;
	16226	iron-sulfur cluster assembly	0.019921	1.61981e-32	0.003	0	Glyma11g04560;Glyma10g43880;Glyma13g21010;
	31163	metallo-sulfur cluster assembly	0.019921	1.59249e-34	0.003	0	Glyma11g04560;Glyma10g43880;Glyma13g21010;
	51174	regulation of phosphorus metabolic process	0.025181	2.13193e-36	0.007	0.002	Glyma12g22280;Glyma03g31030;Glyma09g26280;Glyma12g32670;Glyma08g06300;Glyma13g01360;
	19220	regulation of phosphate metabolic process	0.025181	5.37371e-36	0.007	0.002	Glyma12g22280;Glyma03g31030;Glyma09g26280;Glyma12g32670;Glyma08g06300;Glyma13g01360;
	23034	intracellular signaling pathway	0.028386	2.77734e-65	0.021	0.012	Glyma13g36530;Glyma15g11090;Glyma12g28660;Glyma06g11240;Glyma02g29587;Glyma02g16650;Glyma06g10090;Glyma12g03660;Glyma12g28655;Glyma09g03540;Glyma02g41170;Glyma16g02460;Glyma08g05800;Glyma06g02580;Glyma01g39700;Glyma03g26090;Glyma08g45920;
	35556	intracellular signal transduction	0.028386	1.65862e-64	0.021	0.012	Glyma13g36530;Glyma15g11090;Glyma12g28660;Glyma06g11240;Glyma02g29587;Glyma02g16650;Glyma06g10090;Glyma12g03660;Glyma12g28655;Glyma09g03540;Glyma02g41170;Glyma16g02460;Glyma08g05800;Glyma06g02580;Glyma01g39700;Glyma03g26090;Glyma08g45920;
	6814	sodium ion transport	0.032717	6.50801e-28	0.003	0	Glyma13g33940;Glyma13g02146;Glyma17g12890;
	8615	pyridoxine biosynthetic process	0.039757	2.14628e-29	0.001	0	Glyma16g02580;
	8614	pyridoxine metabolic process	0.039757	1.24231e-29	0.001	0	Glyma16g02580;
	7264	small GTPase mediated signal transduction	0.04144	1.94116e-53	0.017	0.01	Glyma13g36530;Glyma15g11090;Glyma12g28660;Glyma02g16650;Glyma12g03660;Glyma12g28655;Glyma09g03540;Glyma16g02460;Glyma02g41170;Glyma08g05800;Glyma06g02580;Glyma01g39700;Glyma03g26090;Glyma08g45920;
	46903	secretion	0.042069	3.98799e-35	0.008	0.004	Glyma02g39771;Glyma08g08260;Glyma06g12820;Glyma02g39790;Glyma19g35880;Glyma02g39780;Glyma01g34340;
	32940	secretion by cell	0.042069	8.7767e-35	0.008	0.004	Glyma02g39771;Glyma08g08260;Glyma06g12820;Glyma02g39790;Glyma19g35880;Glyma02g39780;Glyma01g34340;
	6887	exocytosis	0.042069	1.25751e-35	0.008	0.004	Glyma02g39771;Glyma08g08260;Glyma06g12820;Glyma02g39790;Glyma19g35880;Glyma02g39780;Glyma01g34340;
Molecular function	10333	terpene synthase activity	0.0013786	2.9152e-63	0.005	0.001	Glyma03g31111;Glyma08g06590;Glyma17g05500;Glyma12g17390;Glyma12g30356;Glyma13g31681;
	43565	sequence-specific DNA binding	0.0017693	6.21986e-188	0.052	0.034	Glyma11g12240;Glyma12g23950;Glyma01g39600;Glyma08g08220;Glyma20g08250;Glyma13g02170;Glyma13g36540;Glyma06g02470;Glyma07g36370;Glyma13g02310;Glyma06g03250;Glyma06g03210;Glyma14g10430;Glyma13g03880;Glyma08g09440;Glyma20g28870;Glyma03g26701;Glyma04g39650;Glyma03g31381;Glyma02g01600;Glyma13g02351;Glyma11g04840;Glyma13g39590;Glyma19g31050;Glyma01g39260;Glyma15g06470;Glyma06g03200;Glyma09g26510;Glyma20…
	16838	carbon-oxygen lyase activity, acting on phosphates	0.002993	1.18261e-54	0.005	0.001	Glyma03g31111;Glyma08g06590;Glyma17g05500;Glyma12g17390;Glyma12g30356;Glyma13g31681;
	4197	cysteine-type endopeptidase activity	0.0057194	2.27294e-48	0.005	0.001	Glyma15g05955;Glyma08g07630;Glyma08g07620;Glyma12g17421;Glyma15g05940;Glyma08g07640;
	4143	diacylglycerol kinase activity	0.013514	8.07918e-37	0.003	0	Glyma12g22280;Glyma12g32670;Glyma08g06300;Glyma13g01360;
	10309	acireductone dioxygenase [iron(II)-requiring] activity	0.014293	1.82543e-38	0.001	0	Glyma20g28850;Glyma20g28860;
	8238	exopeptidase activity	0.014519	1.80891e-53	0.01	0.004	Glyma06g12800;Glyma20g22820;Glyma04g36940;Glyma13g39600;Glyma13g03853;Glyma07g40050;Glyma13g31690;Glyma13g03866;Glyma17g05510;Glyma20g08455;Glyma12g30356;
	5488	binding	0.018304	0	0.666	0.635	Glyma08g07680;Glyma13g31490;Glyma02g42390;Glyma08g07793;Glyma20g12730;Glyma08g08220;Glyma17g09420;Glyma13g30870;Glyma08g09400;Glyma15g00280;Glyma08g07580;Glyma13g31350;Glyma07g39793;Glyma11g33870;Glyma03g26394;Glyma08g05940;Glyma08g45920;Glyma12g09960;Glyma17g12910;Glyma08g07990;Glyma12g30356;Glyma17g37491;Glyma20g28870;Glyma12g23230;Glyma07g37720;Glyma03g26740;Glyma12g30440;Glyma11g35600;Glyma02…
	15079	potassium ion transmembrane transporter activity	0.023838	1.64991e-34	0.004	0.001	Glyma10g02470;Glyma02g17316;Glyma02g39370;Glyma02g17323;Glyma08g07720;
	16831	carboxy-lyase activity	0.028537	1.51701e-40	0.007	0.003	Glyma11g33280;Glyma13g00910;Glyma13g33920;Glyma08g28430;Glyma13g36670;Glyma20g30561;Glyma08g08130;Glyma20g30570;
	8233	peptidase activity	0.028758	1.27201e-150	0.047	0.035	Glyma06g02500;Glyma13g39600;Glyma03g35725;Glyma11g34150;Glyma12g17421;Glyma17g02000;Glyma20g08455;Glyma11g33470;Glyma12g30356;Glyma08g07640;Glyma15g05955;Glyma10g37900;Glyma06g02481;Glyma14g10900;Glyma15g08840;Glyma06g12800;Glyma20g22820;Glyma04g36940;Glyma08g01921;Glyma06g03140;Glyma05g05440;Glyma17g08800;Glyma12g30430;Glyma11g25890;Glyma12g23220;Glyma15g05940;Glyma17g05510;Glyma08g07620;Glyma13…
	8236	serine-type peptidase activity	0.030037	2.41684e-77	0.02	0.013	Glyma10g37900;Glyma12g30420;Glyma06g02500;Glyma13g39600;Glyma03g35725;Glyma17g05510;Glyma03g37880;Glyma06g02481;Glyma12g30410;Glyma03g35710;Glyma14g10900;Glyma10g31280;Glyma06g12800;Glyma03g37290;Glyma03g35110;Glyma13g03853;Glyma13g31690;Glyma13g03866;Glyma05g05440;Glyma17g08800;Glyma20g08455;Glyma12g30356;
	17171	serine hydrolase activity	0.030037	5.84104e-78	0.02	0.013	Glyma10g37900;Glyma12g30420;Glyma06g02500;Glyma13g39600;Glyma03g35725;Glyma17g05510;Glyma03g37880;Glyma06g02481;Glyma12g30410;Glyma03g35710;Glyma14g10900;Glyma10g31280;Glyma06g12800;Glyma03g37290;Glyma03g35110;Glyma13g03853;Glyma13g31690;Glyma13g03866;Glyma05g05440;Glyma17g08800;Glyma20g08455;Glyma12g30356;
	4185	serine-type carboxypeptidase activity	0.030188	1.25436e-39	0.007	0.003	Glyma06g12800;Glyma13g39600;Glyma13g03853;Glyma13g31690;Glyma13g03866;Glyma17g05510;Glyma20g08455;Glyma12g30356;
	70008	serine-type exopeptidase activity	0.030188	2.40462e-40	0.007	0.003	Glyma06g12800;Glyma13g39600;Glyma13g03853;Glyma13g31690;Glyma13g03866;Glyma17g05510;Glyma20g08455;Glyma12g30356;
	19888	protein phosphatase regulator activity	0.035749	5.10085e-29	0.003	0.001	Glyma04g35860;Glyma09g26280;Glyma14g16160;Glyma13g42800;
	19208	phosphatase regulator activity	0.035749	2.53893e-29	0.003	0.001	Glyma04g35860;Glyma09g26280;Glyma14g16160;Glyma13g42800;
	15125	bile acid transmembrane transporter activity	0.036997	1.60224e-26	0.001	0	Glyma13g33940;Glyma17g12890;
	15081	sodium ion transmembrane transporter activity	0.036997	5.73186e-27	0.001	0	Glyma13g33940;Glyma17g12890;
	5343	organic acid:sodium symporter activity	0.036997	1.36302e-26	0.001	0	Glyma13g33940;Glyma17g12890;
	4347	glucose-6-phosphate isomerase activity	0.036997	3.56038e-27	0.001	0	Glyma19g02031;Glyma14g35881;
	8028	monocarboxylic acid transmembrane transporter activity	0.036997	4.69572e-27	0.001	0	Glyma13g33940;Glyma17g12890;
	8508	bile acid:sodium symporter activity	0.036997	3.68221e-27	0.001	0	Glyma13g33940;Glyma17g12890;
	15370	solute:sodium symporter activity	0.036997	1.28419e-26	0.001	0	Glyma13g33940;Glyma17g12890;
	4180	carboxypeptidase activity	0.037448	7.46441e-38	0.007	0.003	Glyma06g12800;Glyma13g39600;Glyma13g03853;Glyma13g31690;Glyma13g03866;Glyma17g05510;Glyma20g08455;Glyma12g30356;
	70011	peptidase activity, acting on L-amino acid peptides	0.043081	2.0221e-140	0.044	0.034	Glyma11g25890;Glyma12g30430;Glyma06g02500;Glyma13g39600;Glyma03g35725;Glyma11g34150;Glyma15g05940;Glyma17g05510;Glyma13g02190;Glyma08g07620;Glyma10g31280;Glyma12g17421;Glyma03g37290;Glyma02g41640;Glyma17g08640;Glyma03g26505;Glyma10g44200;Glyma20g22255;Glyma17g02000;Glyma13g03866;Glyma20g08455;Glyma17g01990;Glyma08g07640;Glyma12g30356;Glyma15g05955;Glyma10g37900;Glyma12g30420;Glyma11g12130;Glyma03…
	32555	purine ribonucleotide binding	0.043102	0	0.205	0.185	Glyma08g05540;Glyma08g05480;Glyma06g03970;Glyma13g31490;Glyma09g00970;Glyma12g27600;Glyma13g36990;Glyma20g12730;Glyma03g14904;Glyma15g00280;Glyma08g07580;Glyma11g32080;Glyma08g05940;Glyma12g09960;Glyma08g45920;Glyma17g12910;Glyma15g41071;Glyma08g07990;Glyma17g08810;Glyma07g37720;Glyma12g30440;Glyma02g45770;Glyma09g03470;Glyma11g07380;Glyma10g32800;Glyma02g16650;Glyma03g37910;Glyma03g26120;Glyma11…
	32553	ribonucleotide binding	0.043102	0	0.205	0.185	Glyma08g05540;Glyma08g05480;Glyma06g03970;Glyma13g31490;Glyma09g00970;Glyma12g27600;Glyma13g36990;Glyma20g12730;Glyma03g14904;Glyma15g00280;Glyma08g07580;Glyma11g32080;Glyma08g05940;Glyma12g09960;Glyma08g45920;Glyma17g12910;Glyma15g41071;Glyma08g07990;Glyma17g08810;Glyma07g37720;Glyma12g30440;Glyma02g45770;Glyma09g03470;Glyma11g07380;Glyma10g32800;Glyma02g16650;Glyma03g37910;Glyma03g26120;Glyma11…
	4748	ribonucleoside-diphosphate reductase activity	0.046347	1.76084e-24	0.001	0	Glyma07g38570;Glyma04g39500;
	16818	hydrolase activity, acting on acid anhydrides, in phosphorus-containing anhydrides	0.048169	7.38215e-184	0.061	0.05	Glyma08g05480;Glyma20g28120;Glyma08g05850;Glyma03g35030;Glyma08g07580;Glyma13g21625;Glyma17g13240;Glyma03g35510;Glyma19g01980;Glyma08g05940;Glyma08g45920;Glyma17g12910;Glyma01g34370;Glyma08g07990;Glyma11g35640;Glyma09g03560;Glyma17g08810;Glyma06g22745;Glyma13g36230;Glyma03g36310;Glyma11g20040;Glyma12g22300;Glyma08g09120;Glyma20g30590;Glyma15g40801;Glyma12g28655;Glyma02g41170;Glyma08g05800;Glyma20…
	17076	purine nucleotide binding	0.04836	0	0.216	0.195	Glyma08g05540;Glyma08g05480;Glyma06g03970;Glyma13g31490;Glyma12g27600;Glyma09g00970;Glyma13g36990;Glyma20g12730;Glyma03g14904;Glyma15g00280;Glyma08g07580;Glyma11g32080;Glyma08g05940;Glyma12g09960;Glyma08g45920;Glyma17g12910;Glyma15g41071;Glyma08g07990;Glyma17g08810;Glyma07g37720;Glyma12g30440;Glyma02g45770;Glyma09g03470;Glyma11g07380;Glyma10g32800;Glyma02g16650;Glyma03g37910;Glyma11g32090;Glyma03…
	166	nucleotide binding	0.048644	0	0.227	0.206	Glyma08g05540;Glyma08g05480;Glyma06g03970;Glyma13g31490;Glyma12g27600;Glyma09g00970;Glyma13g36990;Glyma20g12730;Glyma03g14904;Glyma15g00280;Glyma08g07580;Glyma11g32080;Glyma08g05940;Glyma08g08630;Glyma08g45920;Glyma12g09960;Glyma17g12910;Glyma15g41071;Glyma08g07990;Glyma17g08810;Glyma07g37720;Glyma12g30440;Glyma02g45770;Glyma09g03470;Glyma11g07380;Glyma10g32800;Glyma02g16650;Glyma03g37910;Glyma11…
Cellular component	32040	small-subunit processome	0.0026406	1.60812e-59	0.009	0	Glyma08g08210;Glyma03g37300;Glyma08g47440;
	30684	preribosome	0.0053465	7.99286e-49	0.009	0.001	Glyma08g08210;Glyma03g37300;Glyma08g47440;
	30118	clathrin coat	0.0082954	3.12247e-45	0.018	0.005	Glyma13g31500;Glyma11g12230;Glyma02g39360;Glyma12g30520;Glyma11g04600;Glyma06g03280;
	5960	glycine cleavage complex	0.026637	8.08982e-31	0.006	0	Glyma06g02440;Glyma11g04530;
	30131	clathrin adaptor complex	0.031828	1.64829e-29	0.012	0.003	Glyma11g12230;Glyma12g30520;Glyma11g04600;Glyma06g03280;
	30119	AP-type membrane coat adaptor complex	0.031828	1.01992e-29	0.012	0.003	Glyma11g12230;Glyma12g30520;Glyma11g04600;Glyma06g03280;
	30132	clathrin coat of coated pit	0.033544	2.52778e-28	0.009	0.002	Glyma13g31500;Glyma02g39360;Glyma11g04600;
	5905	coated pit	0.033544	5.36604e-28	0.009	0.002	Glyma13g31500;Glyma02g39360;Glyma11g04600;
	30117	membrane coat	0.036074	4.69483e-39	0.024	0.011	Glyma13g31500;Glyma11g12230;Glyma02g39360;Glyma12g30520;Glyma09g03500;Glyma11g04600;Glyma02g41570;Glyma06g03280;
	48475	coated membrane	0.036074	7.42699e-39	0.024	0.011	Glyma13g31500;Glyma11g12230;Glyma02g39360;Glyma12g30520;Glyma09g03500;Glyma11g04600;Glyma02g41570;Glyma06g03280;
